# Supplementary material for: Transcriptome profiling revealed early vascular smooth muscle cell gene activation following focal ischemic stroke in female rats – comparisons with males
Source: BMC Genomics. 2020 Dec 9;21:883. doi: 10.1186/s12864-020-07295-2 (PMC7726885; doi:10.1186/s12864-020-07295-2)
Supplement: Supplementary file 2 — Additional file 2. [file 12864_2020_7295_MOESM2_ESM.xlsx]

## Sheet: RCBF_tMCAO (M&F)
LASER DOPPLER VALUES AND NEUROSCORE
ID	Sex	Occlusion	Reperfusion	Neuroscore
M4	M	65	30	4
M6	M	90	60	3
M13	M	79	50	4
M14	M	76	31	4
M16	M	70	50	4
M22	M	74	73	4
F8	F	81	81	4
F10	F	75	60	4
F12	F	57	50	4
F15	F	80	59	4
F19	F	58	64	4
F33	F	67	70	4
F40	F	90	87	4
F42	F	70	52	3
F43	F	82	79	3
F46	F	67	54	3
F54	F	80	57	4

## Sheet: QPCR_CTRL LMCA RMCA (M&F)
dCT VALUES, CORRECTED FOR INTER-PLATE CONTROL
ID	Group	Sex	Ccl2	Olr1	S1pr3	Socs3	Fosl1	Adamts4	JunB	Serpine
M19	CTRL	M	7.71236	7.50552	4.11369	8.88836	13.0007	9.68917	4.771	4.04833
M18	CTRL	M	8.61998	8.24398	4.40232	8.60515	13.0154	9.77945	4.44411	3.87211
M23	CTRL	M	9.55263	7.70859	3.3664	7.88862	10.2582	8.312	3.71083	4.25556
M25	CTRL	M	7.92796	7.37744	3.44735	7.87959	NA	8.32029	3.42302	4.34268
M26	CTRL	M	10.7691	10.0177	3.59849	8.23061	NA	9.69955	2.19658	2.08205
M27	CTRL	M	10.6249	11.5796	4.13143	8.58957	NA	10.452	2.65655	2.49062
F39	CTRL	F	8.53026	9.09893	4.61393	8.16993	12.7639	NA	3.12575	4.52341
F48	CTRL	F	7.40564	8.69864	4.1703	8.5923	NA	12.9644	4.14292	12.9644
F49	CTRL	F	8.93431	7.3747	4.40119	8.09825	13.051	10.5605	6.09214	6.28624
F52	CTRL	F	8.03154	8.4471	3.47181	7.82607	13.3621	10.6485	6.04654	6.96777
F55	CTRL	F	9.31455	11.388	3.94178	7.62051	14.6272	11.4928	6.53005	5.39193
F56	CTRL	F	9.5454	10.863	3.89601	7.79275	NA	NA	5.21639	5.7813
M4	LMCA	M	6.15653	6.89686	4.31286	6.84352	8.78215	6.56115	2.97115	2.56148
M6	LMCA	M	7.32671	7.39937	3.23204	5.44704	10.6742	5.09749	2.33416	2.88083
M13	LMCA	M	7.57873	6.88694	3.66846	5.03279	12.5092	12.2453	2.67576	3.77348
M14	LMCA	M	6.13563	6.73444	3.99818	5.74459	11.3823	11.9578	2.69693	2.75454
M16	LMCA	M	6.97952	8.19333	3.36434	6.12469	5.37679	3.62663	1.01439	1.04461
M22	LMCA	M	10.3496	9.3619	3.2215	6.66595	9.39001	8.05081	0.637812	0.0995045
F40	LMCA	F	6.76911	8.51944	4.00044	6.72078	10.2891	7.2588	3.48913	2.69647
F42	LMCA	F	3.75103	5.25653	4.65036	6.3657	6.43987	5.84753	2.56213	1.6962
F43	LMCA	F	6.93745	8.45395	3.27745	7.63945	11.4501	14.3373	2.40643	3.14808
F46	LMCA	F	8.17845	7.16546	3.41632	6.20315	11.3482	12.6652	3.08976	2.55113
F54	LMCA	F	7.61318	9.92422	3.79116	6.24632	9.44534	5.25855	3.02424	1.38889
M4	RMCA	M	1.80843	6.06043	2.64043	4.67227	7.93094	3.55628	1.83428	2.56294
M6	RMCA	M	1.35237	4.39271	2.79654	3.44771	4.6685	0.150163	1.6655	0.173164
M13	RMCA	M	0.71863	3.04887	2.19021	2.50961	5.474	8.32547	2.46503	0.925633
M14	RMCA	M	2.51094	5.06147	2.12416	3.30354	6.45033	5.29557	3.16149	0.573976
M16	RMCA	M	1.97615	6.31541	1.58953	3.11038	5.663	3.42097	2.08722	0.776012
M22	RMCA	M	3.80821	7.18497	2.06671	3.92153	6.35436	5.82817	3.17418	2.04468
F40	RMCA	F	1.79988	6.95155	3.61355	3.78405	4.82874	1.27974	1.87774	1.64974
F42	RMCA	F	1.54164	6.86298	3.29498	5.10064	4.9514	3.1609	2.9184	1.30573
F43	RMCA	F	2.24891	5.00243	1.60114	3.111	5.48016	4.65221	2.08819	0.194963
F46	RMCA	F	1.22672	4.03998	1.40083	2.41197	5.16964	5.4622	1.7894	-0.500649
F54	RMCA	F	1.60454	7.18244	2.25653	2.82967	2.50085	0.100065	-0.426122	-1.47452

## Sheet: GENELIST_RMCA vs LMCA (M)
Results from: Grell AS, Mostajeran M, Frederiksen SD, Edvinsson L, Ansar S. Cerebrovascular Gene Expression in Spontaneously Hypertensive Rats After Transient Middle Cerebral Artery Occlusion.
Neuroscience. 2017;367:219-232. doi:10.1016/j.neuroscience.2017.10.036
List of differentially expressed genes (updated to current gene symbols at the time) in the occluded compared with non-occluded MCAs from male WKY rats.
Gene Symbol	Gene Description
A2m	alpha-2-macroglobulin
A3galt2	alpha 1,3-galactosyltransferase 2
Aass	aminoadipate-semialdehyde synthase
Aatf	apoptosis antagonizing transcription factor
Abat	4-aminobutyrate aminotransferase
Abca5	ATP-binding cassette, subfamily A (ABC1), member 5
Abca9	ATP-binding cassette, subfamily A (ABC1), member 9
Abcb1a	ATP-binding cassette, sub-family B (MDR/TAP), member 1A
Abcc9	ATP-binding cassette, subfamily C (CFTR/MRP), member 9
Abcg4	ATP-binding cassette, subfamily G (WHITE), member 4
Abhd11	abhydrolase domain containing 11
Acadsb	acyl-CoA dehydrogenase, short/branched chain
Acsl1	acyl-CoA synthetase long-chain family member 1
Adam17	ADAM metallopeptidase domain 17
Adam22	a disintegrin and metalloprotease domain (ADAM) 22
Adam9	ADAM metallopeptidase domain 9
Adamts4	ADAM metallopeptidase with thrombospondin type 1 motif, 4
Adamts5	ADAM metallopeptidase with thrombospondin type 1 motif, 5
Adamts9	a disintegrin-like and metalloprotease (reprolysin type) with thrombospondin type 1 motif, 9
Adck4	aarF domain containing kinase 4
Adcy5	adenylate cyclase 5
Adgrd1	adhesion G protein-coupled receptor D1
Adss	adenylosuccinate synthase
Agpat9	1-acylglycerol-3-phosphate O-acyltransferase 9
Agr2	anterior gradient 2 homolog (Xenopus laevis)
Aif1l	allograft inflammatory factor 1-like
Aifm3	apoptosis-inducing factor, mitochondrion-associated 3
Aimp2	aminoacyl tRNA synthetase complex-interacting multifunctional protein 2
Akap6	A kinase (PRKA) anchor protein 6
Akr1c19	aldo-keto reductase family 1, member C19
Alad	aminolevulinate dehydratase
Aldh1l2	aldehyde dehydrogenase 1 family, member L2
Aldh6a1	aldehyde dehydrogenase 6 family, member A1
Angpt2	angiopoietin 2
Angptl1	angiopoietin-like 1
Ano1	anoctamin 1, calcium activated chloride channel
Apex1	APEX nuclease (multifunctional DNA repair enzyme) 1
Apol3	apolipoprotein L, 3
Arrdc4	arrestin domain containing 4
Art3	ADP-ribosyltransferase 3
Asb11	ankyrin repeat and SOCS box-containing 11
Asb4	ankyrin repeat and SOCS box-containing 4
Asns	asparagine synthetase
Asph	aspartate-beta-hydroxylase
Aspn	asporin
Atad3a	ATPase family, AAA domain containing 3A
Atp2a3	ATPase, Ca++ transporting, ubiquitous
B4galt5	UDP-Gal:betaGlcNAc beta 1,4-galactosyltransferase, polypeptide 5
Bcl3	B-cell CLL/lymphoma 3
Bcs1l	BCS1-like (S. cerevisiae)
Bdh2	3-hydroxybutyrate dehydrogenase, type 2
Bin1	bridging integrator 1
Bop1	block of proliferation 1
Bri3	brain protein I3
Bzw2	basic leucine zipper and W2 domains 2
C1qbp	complement component 1, q subcomponent binding protein
C3	complement component 3
C6	complement component 6
Cad	carbamoyl-phosphate synthetase 2, aspartate transcarbamylase, and dihydroorotase
Camkk2	calcium/calmodulin-dependent protein kinase kinase 2, beta
Carhsp1	calcium regulated heat stable protein 1
Casp4	caspase 4, apoptosis-related cysteine peptidase
Casq2	calsequestrin 2 (cardiac muscle)
Ccl2	chemokine (C-C motif) ligand 2
Ccl22	chemokine (C-C motif) ligand 22
Ccl7	chemokine (C-C motif) ligand 7
Cd200	Cd200 molecule
Cd34	CD34 molecule
Cd44	Cd44 molecule
Cd80	Cd80 molecule
Cdkl5	cyclin-dependent kinase-like 5
Cds2	CDP-diacylglycerol synthase (phosphatidate cytidylyltransferase) 2
Cga	glycoprotein hormones, alpha polypeptide
Chm	choroideremia (Rab escort protein 1)
Cirh1a	cirrhosis, autosomal recessive 1A (cirhin)
Cldn19	claudin 19
Clic1	chloride intracellular channel 1
Cmbl	carboxymethylenebutenolidase homolog (Pseudomonas)
Cml3	camello-like 3
Cml5	camello-like 5
Cntn1	contactin 1
Cpa6	carboxypeptidase A6
Cped1	cadherin-like and PC-esterase domain-containing 1
Csgalnact1	chondroitin sulfate N-acetylgalactosaminyltransferase 1
Csrp2	cysteine and glycine-rich protein 2
Cxcl13	chemokine (C-X-C motif) ligand 13
Cym	chymosin
Cyr61	cysteine-rich, angiogenic inducer, 61
Cystm1	cysteine-rich and transmembrane domain-containing protein 1
Dact1	dapper, antagonist of beta-catenin, homolog 1 (Xenopus laevis)
Dact3	dapper, antagonist of beta-catenin, homolog 3 (Xenopus laevis)
Dclk1	doublecortin-like kinase 1
Ddah1	dimethylarginine dimethylaminohydrolase 1
Ddx21	DEAD (Asp-Glu-Ala-Asp) box polypeptide 21
Ddx39a	DEAD (Asp-Glu-Ala-Asp) box polypeptide 39A
Defb1	defensin beta 1
Dfnb31	deafness, autosomal recessive 31
Dgkb	diacylglycerol kinase, beta
Dgkg	diacylglycerol kinase, gamma
Dhh	desert hedgehog
Dhrs9	dehydrogenase/reductase (SDR family) member 9
Dhtkd1	dehydrogenase E1 and transketolase domain containing 1
Dio2	deiodinase, iodothyronine, type II
Dnajb4	DnaJ (Hsp40) homolog, subfamily B, member 4
Dnajc25	DnaJ (Hsp40) homolog, subfamily C, member 25
Dnajc6	DnaJ (Hsp40) homolog, subfamily C, member 6
Dph5	DPH5 homolog (S. cerevisiae)
Dpyd	dihydropyrimidine dehydrogenase
Dusp1	dual specificity phosphatase 1
Dusp7	dual specificity phosphatase 7
Ebna1bp2	EBNA1 binding protein 2
Edn1	endothelin 1
Edn3	endothelin 3
Eef2k	eukaryotic elongation factor-2 kinase
Eefsec	eukaryotic elongation factor, selenocysteine-tRNA-specific
Efhd1	EF-hand domain family, member D1
Eif3b	eukaryotic translation initiation factor 3, subunit B
Eif4a1	eukaryotic translation initiation factor 4A1
Elmod1	ELMO/CED-12 domain containing 1
Emp3	epithelial membrane protein 3
Enpp3	ectonucleotide pyrophosphatase/phosphodiesterase 3
Epb4.1l4b	erythrocyte protein band 4.1-like 4b
Epha2	Eph receptor A2
Epn2	epsin 2
Ercc1	excision repair cross-complementing rodent repair deficiency, complementation group 1
Esm1	endothelial cell-specific molecule 1
Ethe1	ethylmalonic encephalopathy 1
Fads3	fatty acid desaturase 3
Fam129b	family with sequence similarity 129, member B
Fam171b	family with sequence similarity 171, member B
Fdx1l	ferredoxin 1-like
Fgl2	fibrinogen-like 2
Fhl5	four and a half LIM domains 5
Filip1	filamin A interacting protein 1
Fkbp10	FK506 binding protein 10
Flot2	flotillin 2
Flvcr2	feline leukemia virus subgroup C cellular receptor family, member 2
Fosl1	fos-like antigen 1
Fpgs	folylpolyglutamate synthase
Fry	furry homolog (Drosophila)
Ftsj3	FtsJ homolog 3 (E. coli)
Galntl1	UDP-N-acetyl-alpha-D-galactosamine:polypeptide N-acetylgalactosaminyltransferase-like 1
Gars	glycyl-tRNA synthetase
Gas5	growth arrest specific 5
Gdap1	ganglioside-induced differentiation-associated-protein 1
Gdnf	glial cell derived neurotrophic factor
Gfra1	GDNF family receptor alpha 1
Gipc3	GIPC PDZ domain containing family, member 3
Gldn	gliomedin
Glipr2	GLI pathogenesis-related 2
Glis2	GLIS family zinc finger 2
Glrx	glutaredoxin (thioltransferase)
Gnl3	guanine nucleotide binding protein-like 3 (nucleolar)
Golim4	golgi integral membrane protein 4
Grip2	glutamate receptor interacting protein 2
Gss	glutathione synthetase
Gypc	glycophorin C (Gerbich blood group)
H6pd	hexose-6-phosphate dehydrogenase (glucose 1-dehydrogenase)
Hdac6	histone deacetylase 6
Heatr1	HEAT repeat containing 1
Hgf	hepatocyte growth factor
Hmga1	high mobility group AT-hook 1
Hmox1	heme oxygenase (decycling) 1
Hn1l	hematological and neurological expressed 1-like
Hpcal1	hippocalcin-like 1
Hpx	hemopexin
Hsd17b7	hydroxysteroid (17-beta) dehydrogenase 7
Htr2a	5-hydroxytryptamine (serotonin) receptor 2A
Htra1	HtrA serine peptidase 1
Idh2	isocitrate dehydrogenase 2 (NADP+), mitochondrial
Ier5l	immediate early response 5-like
Ifitm3	interferon induced transmembrane protein 3
Igfbp4	insulin-like growth factor binding protein 4
Il10rb	interleukin 10 receptor, beta
Il12a	interleukin 12A
Il17b	interleukin 17B
Il18bp	interleukin 18 binding protein
Il6r	interleukin 6 receptor
Impdh2	IMP (inosine 5'-monophosphate) dehydrogenase 2
Inpp4a	inositol polyphosphate-4-phosphatase, type I
Ipo4	importin 4
Ipo5	importin 5
Itga3	integrin, alpha 3
Itga5	integrin, alpha 5 (fibronectin receptor, alpha polypeptide)
Itga8	integrin, alpha 8
Itpk1	inositol-tetrakisphosphate 1-kinase
Kcnip3	Kv channel interacting protein 3, calsenilin
Kcnj8	potassium inwardly-rectifying channel, subfamily J, member 8
Kcnma1	potassium large conductance calcium-activated channel, subfamily M, alpha member 1
Kcns3	potassium voltage-gated channel, delayed-rectifier, subfamily S, member 3
Klhl23	kelch-like 23 (Drosophila)
Klhl38	kelch-like 38 (Drosophila)
Kng1	kininogen 1
Lamc2	laminin, gamma 2
Lbp	lipopolysaccharide binding protein
Lcn2	lipocalin 2
Ldlrad3	low density lipoprotein receptor class A domain containing 3
Leprel1	leprecan-like 1
Lif	leukemia inhibitory factor
Limk1	LIM domain kinase 1
Litaf	lipopolysaccharide-induced TNF factor
LOC100360403	ATP-binding cassette, sub-family C, member 9-like
LOC100360552	rCG22430-like
Lss	lanosterol synthase (2,3-oxidosqualene-lanosterol cyclase)
Mamdc2	MAM domain containing 2
Manba	mannosidase, beta A, lysosomal
Map2k3	mitogen activated protein kinase kinase 3
Map3k6	mitogen-activated protein kinase kinase kinase 6
Map4k4	mitogen-activated protein kinase kinase kinase kinase 4
Mas1	MAS1 oncogene
Mcf2	MCF.2 cell line derived transforming sequence
Mdn1	midasin homolog (yeast)
Mfap3l	microfibrillar-associated protein 3-like
Mical2	microtubule associated monoxygenase, calponin and LIM domain containing 2
Mir143	microRNA mir-143
Mir145	microRNA mir-145
Mir23b	microRNA mir-23b
Mir24-1	microRNA mir-24-1
Mir27b	microRNA mir-27b
Mlf1	myeloid leukemia factor 1
Mmp19	matrix metallopeptidase 19
Mmp9	matrix metallopeptidase 9
Mrto4	mRNA turnover 4 homolog (S. cerevisiae)
Msn	moesin
Mt1a	metallothionein 1a
Mt2A	metallothionein 2A
Mthfd2	methylenetetrahydrofolate dehydrogenase (NADP+ dependent) 2, methenyltetrahydrofolate cyclohydrolase
Mtss1l	metastasis suppressor 1-like
Mustn1	musculoskeletal, embryonic nuclear protein 1
Mut	methylmalonyl CoA mutase
Mybbp1a	MYB binding protein (P160) 1a
Mybpc2	myosin binding protein C, fast-type
Myc	myelocytomatosis oncogene
Myl1	myosin, light chain 1
Myom1	myomesin 1
Myoz2	myozenin 2
Naa10	N(alpha)-acetyltransferase 10, NatA catalytic subunit
Naaladl2	N-acetylated alpha-linked acidic dipeptidase-like 2
Nampt	nicotinamide phosphoribosyltransferase
Nav2	neuron navigator 2
Necab1	N-terminal EF-hand calcium binding protein 1
Nefh	neurofilament, heavy polypeptide
Negr1	neuronal growth regulator 1
Nek6	NIMA (never in mitosis gene a)-related kinase 6
Neo1	neogenin 1
Nexn	nexilin (F actin binding protein)
Nhp2	NHP2 ribonucleoprotein homolog (yeast)
Nmb	neuromedin B
Nnt	nicotinamide nucleotide transhydrogenase
Nop14	NOP14 nucleolar protein homolog (yeast)
Nop2	NOP2 nucleolar protein homolog (yeast)
Nop56	NOP56 ribonucleoprotein homolog (yeast)
Nos3	nitric oxide synthase 3, endothelial cell
Nov	nephroblastoma overexpressed gene
Npas4	neuronal PAS domain protein 4
Npm3	nucleophosmin/nucleoplasmin, 3
Npy1r	neuropeptide Y receptor Y1
Nsun2	NOP2/Sun domain family, member 2
Nup205	nucleoporin 205
Nxnl2	nucleoredoxin-like 2
Nyx	nyctalopin
Odc1	ornithine decarboxylase 1
Olr1448	olfactory receptor 1448
Olr59	olfactory receptor 59
Omd	osteomodulin
Osmr	oncostatin M receptor
P2rx1	purinergic receptor P2X, ligand-gated ion channel, 1
Pa2g4	proliferation-associated 2G4
Pabpc1	poly(A) binding protein, cytoplasmic 1
Pak1ip1	PAK1 interacting protein 1
Parp3	poly (ADP-ribose) polymerase family, member 3
Pcbp3	poly(rC) binding protein 3
Pcmtd1	protein-L-isoaspartate (D-aspartate) O-methyltransferase domain-containing 1
Pcp4	Purkinje cell protein 4
Pdcd11	programmed cell death 11
Pde4dip	phosphodiesterase 4D interacting protein
Pdgfa	platelet-derived growth factor alpha polypeptide
Pdgfd	platelet-derived growth factor, D polypeptide
Pdlim3	PDZ and LIM domain 3
Pdlim5	PDZ and LIM domain 5
Pdzrn3	PDZ domain containing RING finger 3
Penk	proenkephalin
Pfkm	phosphofructokinase, muscle
Pgam5	phosphoglycerate mutase family member 5
Pgf	placental growth factor
Pgm5	phosphoglucomutase 5
Pgs1	phosphatidylglycerophosphate synthase 1
Pi15	peptidase inhibitor 15
Pink1	PTEN induced putative kinase 1
Pinx1	PIN2/TERF1 interacting, telomerase inhibitor 1
Pkig	protein kinase inhibitor, gamma
Pkm	pyruvate kinase, muscle
Pla1a	phospholipase A1 member A
Plcb4	phospholipase C, beta 4
Plp2	proteolipid protein 2 (colonic epithelium-enriched)
Plxdc2	plexin domain containing 2
Pno1	partner of NOB1 homolog (S. cerevisiae)
Polr1a	polymerase (RNA) I polypeptide A
Polr1e	polymerase (RNA) I polypeptide E
Polr3d	polymerase (RNA) III (DNA directed) polypeptide D
Pop1	processing of precursor 1, ribonuclease P/MRP subunit (S. cerevisiae)
Ppap2b	phosphatidic acid phosphatase type 2B
Ppara	peroxisome proliferator activated receptor alpha
Ppm1j	protein phosphatase, Mg2+/Mn2+ dependent, 1J
Ppp1r12a	protein phosphatase 1, regulatory subunit 12A
Ppp1r12c	protein phosphatase 1, regulatory subunit 12C
Ppp1r14b	protein phosphatase 1, regulatory (inhibitor) subunit 14B
Prkaa2	protein kinase, AMP-activated, alpha 2 catalytic subunit
Prkcb	protein kinase C, beta
Prmt1	protein arginine methyltransferase 1
Prmt3	protein arginine methyltransferase 3
Prmt5	protein arginine methyltransferase 5
Procr	protein C receptor, endothelial
Prodh	proline dehydrogenase (oxidase) 1
Ptges	prostaglandin E synthase
Ptgir	prostaglandin I2 (prostacyclin) receptor (IP)
Pthlh	parathyroid hormone-like hormone
Ptpn2	protein tyrosine phosphatase, non-receptor type 2
Ptprd	protein tyrosine phosphatase, receptor type, D
Ptprn	protein tyrosine phosphatase, receptor type, N
Pus7	pseudouridylate synthase 7 homolog (S. cerevisiae)
PVR	poliovirus receptor
Rad51	RAD51 homolog (S. cerevisiae)
Ramp1	receptor (G protein-coupled) activity modifying protein 1
Ramp2	receptor (G protein-coupled) activity modifying protein 2
Rangap1	RAN GTPase activating protein 1
Rcl1	RNA terminal phosphate cyclase-like 1
Rergl	RERG/RAS-like
Rfesd	Rieske (Fe-S) domain containing
RGD1306556	similar to hypothetical protein A530094D01
RGD1306717	similar to hypothetical protein MGC25461
RGD1311309	similar to 2510002A14Rik protein
RGD1311422	similar to CG8841-PA
RGD1562079	RGD1562079
RGD1562399	similar to 40S ribosomal protein S2
RGD1562717	similar to ABI gene family, member 3 (NESH) binding protein
RGD1562997	similar to Transcription initiation factor TFIID 105 kDa subunit (TAFII-105)
RGD1564664	similar to LOC387763 protein
RGD1565705	similar to chr2 synaptotagmin
RGD1566296	similar to RIKEN cDNA B230114P05
Rgs2	regulator of G-protein signaling 2
Rgs7bp	regulator of G-protein signaling 7 binding protein
Rhoc	ras homolog gene family, member C
Rhoq	ras homolog gene family, member Q
Rin1	Ras and Rab interactor 1
Ripk3	receptor-interacting serine-threonine kinase 3
Rnd3	Rho family GTPase 3
Rnf150	ring finger protein 150
Rnf19b	ring finger protein 19B
Rnh1	ribonuclease inhibitor-like
Rpesp	RPE-spondin
Rpf2	ribosome production factor 2 homolog (S. cerevisiae)
Rrp1b	ribosomal RNA processing 1 homolog B (S. cerevisiae)
Runx1	runt-related transcription factor 1
Rxfp2	relaxin/insulin-like family peptide receptor 2
Samd3	sterile alpha motif domain containing 3
Sat2	spermidine/spermine N1-acetyltransferase family member 2
Sbno2	strawberry notch homolog 2 (Drosophila)
Scd1	stearoyl-Coenzyme A desaturase 1
Sdc4	syndecan 4
Sectm1b	secreted and transmembrane 1B
Selenbp1	selenium binding protein 1
Sema3g	sema domain, immunoglobulin domain (Ig), short basic domain, secreted, (semaphorin) 3G
Sema5a	sema domain, seven thrombospondin repeats (type 1 and type 1-like), transmembrane domain (TM) and short cytoplasmic domain, (semaphorin) 5A
Serpind1	serpin peptidase inhibitor, clade D (heparin cofactor), member 1
Serpine1	serpin peptidase inhibitor, clade E (nexin, plasminogen activator inhibitor type 1), member 1
Sgip1	SH3-domain GRB2-like (endophilin) interacting protein 1
Sh3gl3	SH3-domain GRB2-like 3
Shc1	SHC (Src homology 2 domain containing) transforming protein 1
Shmt1	serine hydroxymethyltransferase 1 (soluble)
Shmt2	serine hydroxymethyltransferase 2 (mitochondrial)
Slc1a3	solute carrier family 1 (glial high affinity glutamate transporter), member 3
Slc1a5	solute carrier family 1 (neutral amino acid transporter), member 5
Slc25a37	solute carrier family 25, member 37
Slc26a7	solute carrier family 26, member 7
Slc29a2	solute carrier family 29 (nucleoside transporters), member 2
Slc2a13	solute carrier family 2 (facilitated glucose transporter), member 13
Slc39a1	solute carrier family 39 (zinc transporter), member 1
Slc39a14	solute carrier family 39 (zinc transporter), member 14
Slc41a2	solute carrier family 41, member 2
Slc6a1	solute carrier family 6 (neurotransmitter transporter, GABA), member 1
Slc7a5	solute carrier family 7 (amino acid transporter light chain, L system), member 5
Slc9a3r2	solute carrier family 9 (sodium/hydrogen exchanger), member 3 regulator 2
Slco1a2	solute carrier organic anion transporter family, member 1A2
Smagp	small cell adhesion glycoprotein
Smap2	small ArfGAP2
Smim5	small integral membrane protein 5
Smyd2	SET and MYND domain containing 2
Snrpa	small nuclear ribonucleoprotein polypeptide A
Sod2	superoxide dismutase 2, mitochondrial
Spp1	secreted phosphoprotein 1
Spred3	sprouty-related, EVH1 domain containing 3
Spsb1	splA/ryanodine receptor domain and SOCS box containing 1
Sptb	spectrin, beta, erythrocytic
Src	v-src sarcoma (Schmidt-Ruppin A-2) viral oncogene homolog (avian)
Srm	spermidine synthase
Steap4	STEAP family member 4
Stom	stomatin
Sult1a1	sulfotransferase family, cytosolic, 1A, phenol-preferring, member 1
Syne2	spectrin repeat containing, nuclear envelope 2
Synpo2	synaptopodin 2
Synpo2l	synaptopodin 2-like
Tek	TEK tyrosine kinase, endothelial
Tfpi2	tissue factor pathway inhibitor 2
Tgfb2	transforming growth factor, beta 2
Tgfb3	transforming growth factor, beta 3
Tgfbi	transforming growth factor, beta induced
Thg1l	tRNA-histidine guanylyltransferase 1-like (S. cerevisiae)
Thoc6	THO complex 6 homolog (Drosophila)
Thop1	thimet oligopeptidase 1
Timp1	TIMP metallopeptidase inhibitor 1
Tmbim1	transmembrane BAX inhibitor motif containing 1
Tmem120a	transmembrane protein 120A
Tmem176a	transmembrane protein 176A
Tmem176b	transmembrane protein 176B
Tmem204	transmembrane protein 204
Tmem51	transmembrane protein 51
Tmem8a	transmembrane protein 8A
Tmtc1	transmembrane and tetratricopeptide repeat containing 1
Tnfrsf1a	tumor necrosis factor receptor superfamily, member 1a
Tnfrsf21	tumor necrosis factor receptor superfamily, member 21
Tp53	tumor protein p53
Trim54	tripartite motif-containing 54
Trmt61a	tRNA methyltransferase 61 homolog A (S. cerevisiae)
Trpc3	transient receptor potential cation channel, subfamily C, member 3
Trpc6	transient receptor potential cation channel, subfamily C, member 6
Trpv2	transient receptor potential cation channel, subfamily V, member 2
Tspan4	tetraspanin 4
Tspan8	tetraspanin 8
Tsr1	TSR1, ribosome maturation factor
Ttll7	tubulin tyrosine ligase-like family, member 7
Tuba1c	tubulin, alpha 1C
Tubb6	tubulin, beta 6 class V
Twsg1	twisted gastrulation homolog 1 (Drosophila)
Txnrd1	thioredoxin reductase 1
Uap1	UDP-N-acteylglucosamine pyrophosphorylase 1
Uchl3	ubiquitin carboxyl-terminal esterase L3 (ubiquitin thiolesterase)
Uck2	uridine-cytidine kinase 2
Ucn2	urocortin 2
Ugdh	UDP-glucose 6-dehydrogenase
Utp20	UTP20, small subunit (SSU) processome component, homolog (yeast)
Utrn	utrophin
Vac14	Vac14 homolog (S. cerevisiae)
Vars	valyl-tRNA synthetase
Wars	tryptophanyl-tRNA synthetase
Wbscr22	Williams Beuren syndrome chromosome region 22
Wdr43	WD repeat domain 43
Wdr46	WD repeat domain 46
Wdr55	WD repeat domain 55
Wdr77	WD repeat domain 77
Wnt5b	wingless-type MMTV integration site family, member 5B
Wnt6	wingless-type MMTV integration site family, member 6
Wtip	Wilms tumor 1 interacting protein
Yars	tyrosyl-tRNA synthetase
Zcchc12	zinc finger, CCHC domain containing 12
Zfp259	zinc finger protein 259
Znhit6	zinc finger, HIT-type containing 6

## Sheet: MICROARRAY_RMCA vs LMCA (M)
Results from: Grell AS, Mostajeran M, Frederiksen SD, Edvinsson L, Ansar S. Cerebrovascular Gene Expression in Spontaneously Hypertensive Rats After Transient Middle Cerebral Artery Occlusion.
Neuroscience. 2017;367:219-232. doi:10.1016/j.neuroscience.2017.10.036
Probe Set ID	Gene Accession	Gene Symbol	Gene Description	Cytoband	UniGene ID	UniGene Expression Information	Chromosome	Strand	Start	Stop	GO Biological Process ID	GO Biological Process Term	GO Biological Process Evidence	GO Cellular Component ID	GO Cellular Component Term	GO Cellular Component Evidence	GO Molecular Function ID	GO Molecular Function Term	GO Molecular Function Evidence	Pathway Source	Pathway Name	Protein Domains - Source	Protein Domains - Accession or domain name	Protein Domains - Description	ProbeID	T-test(p-value)	FC (+/-)	Score (d)	Numerator (r)	Denominator (s+s0)	Fold Change	q-value (%)	8_WKY21 L_new	3_WKY17 L	1_WKY12 L	6_WKY31 L	10_WKY22 L	12_WKY26 L	2_WKY12 R	4_WKY17 R	5_WKY31 R	9_WKY22 R	7_WKY21 R	11_WKY26 R
17792795	FQ213004	Cml3	camello-like 3	4q34	Rn.198165	brain| kidney| adult	chr4	-	119964411	119966307	GO:0001702	gastrulation with mouth forming second	non-traceable author statement	GO:0016021	integral to membrane	non-traceable author statement	GO:0008080	N-acetyltransferase activity	non-traceable author statement	---	---	---	---	---	17792795	0.00043	-4.12089	-5.04633	-2.15599	0.42724	0.242666	0	10.4482	9.86971	10.0245	10.3929	9.81636	10.4258	8.12861	8.37083	8.16811	6.63001	7.88881	8.85504
17796054	NM_001191979	Rergl	RERG/RAS-like	4q44	Rn.126052	ovary| juvenile	chr4	-	176611617	176620713	GO:0007264	small GTPase mediated signal transduction	inferred from electronic annotation	GO:0016020	membrane	inferred from electronic annotation	GO:0003924 // GO:0005525	GTPase activity // GTP binding	inferred from electronic annotation // inferred from electronic annotation	---	---	---	---	---	17796054	0.000309	-3.65442	-4.74026	-1.95632	0.412704	0.273641	0	8.7091	9.2694	8.9573	9.2891	8.40943	9.23591	5.89424	7.69116	7.73862	6.83404	6.85309	7.12113
17806180	NM_001013088	Fhl5	four and a half LIM domains 5	5q21	Rn.109490	testis	chr5	-	40253199	40301542	---	---	---	GO:0005634	nucleus	inferred from electronic annotation	GO:0003713 // GO:0003713 // GO:0008270	transcription coactivator activity // transcription coactivator activity // zinc ion binding	inferred from electronic annotation // not recorded // inferred from electronic annotation	---	---	---	---	---	17806180	3.24e-05	-3.5127	-5.16503	-1.82633	0.353596	0.284682	0	8.97504	9.78032	9.17118	9.49948	8.59895	9.35562	6.96689	7.98561	7.59446	7.81164	6.8357	7.22832
17750323	ENSRNOT00000024593	Cym	chymosin	2q34	Rn.48676	---	chr2	-	202681361	202691822	---	---	---	---	---	---	---	---	---	---	---	Pfam // Pfam	IPR001461 // IPR012848	Peptidase A1 // Propeptide, peptidase A1	17750323	8.06e-05	-3.38623	-5.00693	-1.80324	0.360148	0.295313	0	9.78181	10.46	9.6244	10.1838	9.67756	10.3123	8.1222	8.65707	8.90841	7.81234	7.46542	8.25496
17711269	NM_001113357	Npy1r	neuropeptide Y receptor Y1	16p14	Rn.11642	dorsal root ganglion| eye| ovary| pancreas| adult	chr16	-	24747183	24756507	GO:0003151 // GO:0003151 // GO:0006006 // GO:0006006 // GO:0007218 // GO:0007268 // GO:0007626 // GO:0007626 // GO:0007631 // GO:0007631 // GO:0008217 // GO:0008217 // GO:0019233 // GO:0019233 // GO:0019233 // GO:0030432 // GO:0032355 // GO:0040014 // GO:0040014 // GO:0045907 // GO:0046888 // GO:0051481	outflow tract morphogenesis // outflow tract morphogenesis // glucose metabolic process // glucose metabolic process // neuropeptide signaling pathway // synaptic transmission // locomotory behavior // locomotory behavior // feeding behavior // feeding behavior // regulation of blood pressure // regulation of blood pressure // sensory perception of pain // sensory perception of pain // sensory pe…	inferred from electronic annotation // not recorded // inferred from electronic annotation // not recorded // not recorded // not recorded // inferred from electronic annotation // not recorded // inferred from electronic annotation // not recorded // inferred from electronic annotation // not recorded // inferred from electronic annotation // inferred from mutant phenotype // not recorded // inf…	GO:0005829 // GO:0005886 // GO:0008021 // GO:0016021 // GO:0030424	cytosol // plasma membrane // synaptic vesicle // integral to membrane // axon	inferred from direct assay // inferred from direct assay // inferred from direct assay // inferred from electronic annotation // inferred from direct assay	GO:0001601 // GO:0001601 // GO:0001602 // GO:0001602 // GO:0003674 // GO:0004983	peptide YY receptor activity // peptide YY receptor activity // pancreatic polypeptide receptor activity // pancreatic polypeptide receptor activity // molecular_function // neuropeptide Y receptor activity	inferred from electronic annotation // not recorded // inferred from electronic annotation // not recorded // no biological data available // not recorded	---	---	---	---	---	17711269	2.9e-05	-2.96205	-5.08417	-1.58539	0.311828	0.337605	0	8.70494	9.24855	9.50404	9.2619	8.80907	9.39732	7.14351	7.89481	8.11692	7.56508	7.0739	7.61928
17812648	ENSRNOT00000012726 // ENSRNOT00000012726	LOC100366245 // LOC100360000	rCG30616-like // rCG30616-like	--- // ---	Rn.158823	prostate	chr5	-	165579768	165583680	GO:0007165	signal transduction	inferred from electronic annotation	---	---	---	GO:0005102	receptor binding	inferred from electronic annotation	---	---	Pfam	IPR002181	Fibrinogen, alpha/beta/gamma chain, C-terminal globular	17812648	0.0002	-2.94915	-4.57262	-1.50562	0.329268	0.339081	0	7.88993	7.84474	7.81498	9.01552	8.00687	8.57739	6.74287	6.53175	6.27673	6.60618	7.01166	6.94653
17666656	ENSRNOT00000002452	Dgkg	diacylglycerol kinase, gamma	11q23	Rn.10544	brain| eye| heart| kidney| placenta| juvenile| adult	chr11	+	80623184	80814779	GO:0007205 // GO:0007205 // GO:0035556 // GO:0048666	protein kinase C-activating G-protein coupled receptor signaling pathway // protein kinase C-activating G-protein coupled receptor signaling pathway // intracellular signal transduction // neuron development	inferred from electronic annotation // traceable author statement // inferred from electronic annotation // inferred from expression pattern	GO:0005622 // GO:0005737 // GO:0005737 // GO:0005886 // GO:0005886	intracellular // cytoplasm // cytoplasm // plasma membrane // plasma membrane	inferred from electronic annotation // inferred from electronic annotation // not recorded // inferred from electronic annotation // not recorded	GO:0004143 // GO:0004143 // GO:0005509 // GO:0005524	diacylglycerol kinase activity // diacylglycerol kinase activity // calcium ion binding // ATP binding	inferred from direct assay // inferred from electronic annotation // inferred from electronic annotation // inferred from electronic annotation	---	---	Pfam // Pfam // Pfam // Pfam	IPR000756 // IPR001206 // IPR002219 // IPR018248	Diacylglycerol kinase, accessory domain // Diacylglycerol kinase, catalytic domain // Protein kinase C-like, phorbol ester/diacylglycerol binding // EF-hand	17666656	0.000308	-2.6522	-4.86141	-1.46868	0.302109	0.377045	0	8.73152	8.76571	8.78444	8.99917	8.53183	8.92527	6.95639	7.55628	8.13957	7.33207	6.95932	6.98224
17631889	BC167052	Wtip	Wilms tumor 1 interacting protein	1q21	Rn.137669	eye| heart| liver| pancreas| placenta| prostate| adult	chr1	-	86561102	86595133	GO:0001666 // GO:0007010 // GO:0007010 // GO:0022604 // GO:0022604 // GO:0035195 // GO:0035195 // GO:0035331 // GO:0035331 // GO:2000637 // GO:2000637	response to hypoxia // cytoskeleton organization // cytoskeleton organization // regulation of cell morphogenesis // regulation of cell morphogenesis // gene silencing by miRNA // gene silencing by miRNA // negative regulation of hippo signaling cascade // negative regulation of hippo signaling cascade // positive regulation of gene silencing by miRNA // positive regulation of gene silencing by m…	not recorded // inferred from electronic annotation // not recorded // inferred from electronic annotation // not recorded // inferred from electronic annotation // not recorded // inferred from electronic annotation // not recorded // inferred from electronic annotation // not recorded	GO:0000932 // GO:0000932	cytoplasmic mRNA processing body // cytoplasmic mRNA processing body	inferred from electronic annotation // not recorded	GO:0003714 // GO:0008270	transcription corepressor activity // zinc ion binding	not recorded // inferred from electronic annotation	---	---	---	---	---	17631889	5.76e-05	-2.63319	-4.51912	-1.40034	0.309871	0.379768	0	9.46419	10.1215	9.72046	10.1514	9.2403	9.91678	8.16258	8.54942	9.00184	8.37019	8.01605	8.1125
17711787	ENSRNOT00000067685	Pdlim3	PDZ and LIM domain 3	16q11	Rn.13361	colon| embryonic tissue| heart| kidney| liver| lung| muscle| ovary| spleen|tailbud embryo| juvenile| adult	chr16	-	49637068	49668810	GO:0007015 // GO:0007507 // GO:0007519 // GO:0008150	actin filament organization // heart development // skeletal muscle tissue development // biological_process	not recorded // not recorded // not recorded // no biological data available	GO:0015629 // GO:0030018	actin cytoskeleton // Z disc	not recorded // inferred from direct assay	GO:0008092 // GO:0008270 // GO:0008307 // GO:0042805	cytoskeletal protein binding // zinc ion binding // structural constituent of muscle // actinin binding	not recorded // inferred from electronic annotation // not recorded // inferred from direct assay	---	---	Pfam // Pfam	IPR001478 // IPR001781	PDZ domain // Zinc finger, LIM-type	17711787	0.000362	-2.58768	-4.75607	-1.43221	0.301132	0.386446	0	10.5463	10.552	10.747	10.8656	10.4255	10.6556	8.83401	9.53135	9.97694	9.11902	8.75322	8.98407
17838886	---	---	---	---	---	---	chr7	-	115583669	115588293	---	---	---	---	---	---	---	---	---	---	---	Pfam	IPR008405	Apolipoprotein L	17838886	0.000371	-2.54783	-4.27151	-1.4004	0.327846	0.392491	0	8.84994	9.30126	9.36425	9.15066	9.16127	9.619	7.39332	8.34176	8.36644	7.61075	7.21896	8.11275
17828097	NM_177425	Csrp2	cysteine and glycine-rich protein 2	7q13	Rn.94754	dorsal root ganglion| embryonic tissue| eye| heart| kidney| lung| nerve| ovary| pancreas| placenta| vibrissa|tailbud embryo| metamorphosing embryo| adult	chr7	+	49910221	49929537	GO:0007275 // GO:0045445	multicellular organismal development // myoblast differentiation	inferred from electronic annotation // inferred from expression pattern	GO:0005634	nucleus	inferred from direct assay	GO:0008270	zinc ion binding	inferred from electronic annotation	---	---	---	---	---	17828097	0.000577	-2.45509	-4.46351	-1.35535	0.30365	0.407317	0	9.82277	9.89712	10.0522	9.91764	9.72535	10.1393	8.11118	9.0317	9.15795	8.21179	8.12459	8.78517
17815851	ENSRNOT00000006562	Akap6	A kinase (PRKA) anchor protein 6	6q23	Rn.147642	brain| dorsal root ganglion| eye| heart| lung| juvenile| adult	chr6	+	73013359	73354520	GO:0010738 // GO:0032514	regulation of protein kinase A signaling cascade // positive regulation of protein phosphatase type 2B activity	inferred from mutant phenotype // inferred from mutant phenotype	GO:0005634 // GO:0005635 // GO:0005635 // GO:0005640 // GO:0005737 // GO:0016529 // GO:0016529 // GO:0031965 // GO:0034704 // GO:0043234 // GO:0048471	nucleus // nuclear envelope // nuclear envelope // nuclear outer membrane // cytoplasm // sarcoplasmic reticulum // sarcoplasmic reticulum // nuclear membrane // calcium channel complex // protein complex // perinuclear region of cytoplasm	inferred from direct assay // inferred from direct assay // not recorded // inferred from direct assay // inferred from direct assay // inferred from direct assay // not recorded // inferred from direct assay // not recorded // inferred from direct assay // inferred from direct assay	GO:0005102 // GO:0005515 // GO:0016301 // GO:0019899 // GO:0032947 // GO:0032947 // GO:0034237 // GO:0034237 // GO:0047485 // GO:0051018	receptor binding // protein binding // kinase activity // enzyme binding // protein complex scaffold // protein complex scaffold // protein kinase A regulatory subunit binding // protein kinase A regulatory subunit binding // protein N-terminus binding // protein kinase A binding	not recorded // inferred from physical interaction // inferred from electronic annotation // inferred from physical interaction // inferred from direct assay // inferred from mutant phenotype // inferred from direct assay // inferred from mutant phenotype // inferred from physical interaction // inferred from direct assay	---	---	Pfam	IPR002017	Spectrin repeat	17815851	0.000555	-2.4204	-4.47354	-1.32628	0.296473	0.413154	0	9.527	9.81216	9.67568	9.66019	9.44082	9.76971	7.50881	8.55105	8.84726	8.55024	8.15759	8.31292
17693364	NM_001012034	Art3	ADP-ribosyltransferase 3	14p22	Rn.4077	adipose tissue| brain| connective tissue| dorsal root ganglion| eye| heart| muscle| ovary| pituitary gland| prostate| spleen| testis|tailbud embryo| juvenile| adult	chr14	-	17198267	17280642	---	---	---	---	---	---	---	---	---	---	---	---	---	---	17693364	0.000306	-2.3803	-4.0597	-1.28681	0.316972	0.420116	0	8.96596	9.30741	8.80127	8.82938	8.58003	9.25584	7.11541	7.96985	8.23952	7.50369	7.22852	7.96202
17796852	ENSRNOT00000007491	Cpa6	carboxypeptidase A6	5q11	Rn.16761	colon| connective tissue| prostate| spleen| juvenile| adult	chr5	+	8287865	8403566	GO:0006508 // GO:0008150	proteolysis // biological_process	inferred from electronic annotation // no biological data available	GO:0005575	cellular_component	no biological data available	GO:0003674 // GO:0004181 // GO:0008270	molecular_function // metallocarboxypeptidase activity // zinc ion binding	no biological data available // inferred from electronic annotation // inferred from electronic annotation	---	---	Pfam // Pfam	IPR000834 // IPR003146	Peptidase M14, carboxypeptidase A // Proteinase inhibitor, carboxypeptidase propeptide	17796852	0.00210651	-2.32255	-3.78155	-1.31004	0.346428	0.43056	0	8.93958	9.22868	9.18602	8.89085	9.06128	9.27973	7.02517	8.15559	8.69485	7.58051	7.43602	7.83379
17697062	ENSRNOT00000011956	Synpo2l	synaptopodin 2-like	15p16	Rn.224656	heart| muscle|tailbud embryo	chr15	+	3857420	3865349	---	---	---	---	---	---	---	---	---	---	---	Pfam	IPR001478	PDZ domain	17697062	0.00171719	-2.31516	-3.58994	-1.28373	0.35759	0.431936	0	8.69174	9.06528	8.57228	8.96046	8.45417	9.01698	6.57211	7.70268	8.27279	7.60373	7.16627	7.74099
17784107	---	---	---	---	---	---	chr4	+	95313453	95350122	---	---	---	---	---	---	---	---	---	---	---	---	---	---	17784107	0.00207116	-2.28149	-3.59794	-1.29642	0.360324	0.438311	0	10.5059	10.7323	10.1653	10.4269	10.5184	10.8109	9.0412	10.3922	9.08899	8.72673	9.25343	8.87862
17712678	ENSRNOT00000018427	Defb1	defensin beta 1	16p	Rn.31800	eye| kidney| adult	chr16	-	74980054	74995445	GO:0002526 // GO:0009617 // GO:0033574 // GO:0042742 // GO:0045087 // GO:0045087	acute inflammatory response // response to bacterium // response to testosterone stimulus // defense response to bacterium // innate immune response // innate immune response	inferred from expression pattern // not recorded // inferred from expression pattern // inferred from electronic annotation // inferred from electronic annotation // not recorded	GO:0005576 // GO:0005625	extracellular region // soluble fraction	inferred from electronic annotation // inferred from direct assay	GO:0003674	molecular_function	no biological data available	---	---	Pfam	IPR001855	Beta defensin type	17712678	0.000128	-2.26811	-4.06638	-1.19346	0.293495	0.440896	0	8.50549	8.05878	8.26395	8.69239	8.03427	7.91255	7.38159	7.15123	6.65648	6.65228	7.52937	6.93569
17741393	NM_017131	Casq2	calsequestrin 2 (cardiac muscle)	2q34	Rn.10111	brain| connective tissue| heart| lung| muscle|tailbud embryo| juvenile| adult	chr2	+	197182938	197239201	GO:0002027 // GO:0008150 // GO:0010649 // GO:0010881 // GO:0051208 // GO:0060315 // GO:0071313	regulation of heart rate // biological_process // regulation of cell communication by electrical coupling // regulation of cardiac muscle contraction by regulation of the release of sequestered calcium ion // sequestering of calcium ion // negative regulation of ryanodine-sensitive calcium-release channel activity // cellular response to caffeine	not recorded // no biological data available // not recorded // not recorded // not recorded // not recorded // not recorded	GO:0005575 // GO:0005622 // GO:0033018	cellular_component // intracellular // sarcoplasmic reticulum lumen	no biological data available // not recorded // inferred from electronic annotation	GO:0003674 // GO:0005509 // GO:0005509	molecular_function // calcium ion binding // calcium ion binding	no biological data available // inferred from electronic annotation // not recorded	---	---	---	---	---	17741393	0.00297424	-2.21889	-3.63244	-1.24231	0.342004	0.450676	0	10.5934	10.8325	10.6302	10.5704	10.5293	10.758	8.62657	9.75202	10.1956	9.19876	8.95632	9.73061
17823379	NM_013174	Tgfb3	transforming growth factor, beta 3	6q31	Rn.7018	adipose tissue| brain| embryonic tissue| eye| heart| kidney| lung| ovary| pituitary gland| placenta| prostate| spleen| metamorphosing embryo| juvenile| adult	chr6	-	110173439	110195215	GO:0000187 // GO:0001666 // GO:0001666 // GO:0001701 // GO:0001701 // GO:0006917 // GO:0006917 // GO:0007179 // GO:0007179 // GO:0007184 // GO:0007435 // GO:0007435 // GO:0007565 // GO:0007568 // GO:0008156 // GO:0008156 // GO:0008285 // GO:0008285 // GO:0009790 // GO:0009887 // GO:0010718 // GO:0010718 // GO:0010862 // GO:0010936 // GO:0010936 // GO:0016049 // GO:0022601 // GO:0022601 // GO:0030…	activation of MAPK activity // response to hypoxia // response to hypoxia // in utero embryonic development // in utero embryonic development // induction of apoptosis // induction of apoptosis // transforming growth factor beta receptor signaling pathway // transforming growth factor beta receptor signaling pathway // SMAD protein import into nucleus // salivary gland morphogenesis // salivary g…	inferred from direct assay // inferred from expression pattern // not recorded // inferred from electronic annotation // not recorded // inferred from electronic annotation // not recorded // inferred from electronic annotation // not recorded // inferred from direct assay // inferred from electronic annotation // not recorded // inferred from expression pattern // inferred from expression patter…	GO:0005615 // GO:0005634 // GO:0005737 // GO:0009986 // GO:0030141 // GO:0030315 // GO:0031012 // GO:0031012 // GO:0043025	extracellular space // nucleus // cytoplasm // cell surface // secretory granule // T-tubule // extracellular matrix // extracellular matrix // neuronal cell body	inferred from direct assay // inferred from direct assay // inferred from direct assay // inferred from direct assay // inferred from direct assay // inferred from direct assay // inferred from electronic annotation // not recorded // inferred from direct assay	GO:0005114 // GO:0005114 // GO:0005160 // GO:0008083 // GO:0034713 // GO:0034713 // GO:0042802 // GO:0042802 // GO:0046982 // GO:0050431 // GO:0050431	type II transforming growth factor beta receptor binding // type II transforming growth factor beta receptor binding // transforming growth factor beta receptor binding // growth factor activity // type I transforming growth factor beta receptor binding // type I transforming growth factor beta receptor binding // identical protein binding // identical protein binding // protein heterodimerizatio…	inferred from electronic annotation // not recorded // traceable author statement // inferred from electronic annotation // inferred from electronic annotation // not recorded // inferred from electronic annotation // not recorded // inferred from direct assay // inferred from electronic annotation // not recorded	---	---	---	---	---	17823379	0.000205	-2.2125	-4.1533	-1.11453	0.268347	0.451978	0	10.7469	10.6938	11.0053	11.6724	10.7607	10.9379	9.7307	9.74225	10.1374	9.6304	9.84498	10.0441
17776989	NM_032462	Kcnip3	Kv channel interacting protein 3, calsenilin	3q36	Rn.74239	brain| dorsal root ganglion| thymus| fetus| juvenile| adult	chr3	-	114961113	115025387	GO:0000122 // GO:0006351 // GO:0006355 // GO:0006886 // GO:0006915 // GO:0007610 // GO:0019233 // GO:0043523 // GO:0048265	negative regulation of transcription from RNA polymerase II promoter // transcription, DNA-dependent // regulation of transcription, DNA-dependent // intracellular protein transport // apoptotic process // behavior // sensory perception of pain // regulation of neuron apoptotic process // response to pain	not recorded // inferred from electronic annotation // inferred from electronic annotation // inferred from mutant phenotype // inferred from electronic annotation // not recorded // not recorded // not recorded // not recorded	GO:0005622 // GO:0005634 // GO:0005634 // GO:0005783 // GO:0005794 // GO:0005829 // GO:0005886	intracellular // nucleus // nucleus // endoplasmic reticulum // Golgi apparatus // cytosol // plasma membrane	inferred from mutant phenotype // inferred from electronic annotation // not recorded // inferred from electronic annotation // inferred from electronic annotation // not recorded // inferred from electronic annotation	GO:0003677 // GO:0005244 // GO:0005267 // GO:0005509 // GO:0005515 // GO:0008022 // GO:0015459 // GO:0048306	DNA binding // voltage-gated ion channel activity // potassium channel activity // calcium ion binding // protein binding // protein C-terminus binding // potassium channel regulator activity // calcium-dependent protein binding	not recorded // inferred from electronic annotation // inferred from electronic annotation // inferred from electronic annotation // inferred from physical interaction // not recorded // inferred from direct assay // not recorded	---	---	---	---	---	17776989	0.00167742	-2.204	-3.17281	-1.09729	0.345843	0.45372	0	9.46221	9.53214	9.00817	8.94774	9.25348	10.3192	8.13294	8.51414	8.25681	8.0922	8.01913	8.92392
17852595	NM_001191579	Elmod1	ELMO/CED-12 domain containing 1	8q24	Rn.13823	brain| prostate| juvenile| adult	chr8	-	57392723	57449793	GO:0006909 // GO:0043547	phagocytosis // positive regulation of GTPase activity	inferred from electronic annotation // not recorded	GO:0005634 // GO:0005634 // GO:0005730 // GO:0005737 // GO:0005737 // GO:0005856	nucleus // nucleus // nucleolus // cytoplasm // cytoplasm // cytoskeleton	inferred from electronic annotation // not recorded // not recorded // inferred from electronic annotation // not recorded // inferred from electronic annotation	GO:0005096 // GO:0005096	GTPase activator activity // GTPase activator activity	inferred from electronic annotation // not recorded	---	---	---	---	---	17852595	0.00291008	-2.16887	-3.60751	-1.21065	0.335591	0.461069	0	8.25144	8.23407	8.10233	8.2525	7.94748	8.15157	6.96913	7.26814	6.80309	6.31958	6.45045	7.86509
17772105	ENSRNOT00000006111	Rnd3	Rho family GTPase 3	3q12	Rn.25153	brain| eye| kidney| liver| lung| muscle| ovary| pituitary gland| placenta| prostate| spleen|tailbud embryo| metamorphosing embryo| fetus| juvenile| adult	chr3	-	32100646	32118816	GO:0007264	small GTPase mediated signal transduction	inferred from electronic annotation	GO:0005622 // GO:0005886 // GO:0016020	intracellular // plasma membrane // membrane	inferred from electronic annotation // inferred from electronic annotation // inferred from electronic annotation	GO:0005525	GTP binding	inferred from electronic annotation	---	---	Pfam	IPR013684	Mitochondrial Rho-like	17772105	0.000198	-2.1508	-4.61919	-1.1346	0.245627	0.464944	0	11.135	11.2135	11.1569	11.2252	10.8923	11.1199	9.60994	10.3884	10.4228	9.78697	9.80207	9.92505
17861575	NM_031645	Ramp1	receptor (G protein-coupled) activity modifying protein 1	9q36	Rn.12265	adipose tissue| adrenal gland| eye| lung| muscle| ovary| pancreas| placenta| prostate| adult	chr9	+	90402493	90450038	GO:0001525 // GO:0001525 // GO:0006816 // GO:0006816 // GO:0006886 // GO:0007165 // GO:0007186 // GO:0008277 // GO:0008277 // GO:0015031 // GO:0030819 // GO:0030819 // GO:0031623 // GO:0031623 // GO:0060050 // GO:0060050 // GO:0072659 // GO:0072659	angiogenesis // angiogenesis // calcium ion transport // calcium ion transport // intracellular protein transport // signal transduction // G-protein coupled receptor signaling pathway // regulation of G-protein coupled receptor protein signaling pathway // regulation of G-protein coupled receptor protein signaling pathway // protein transport // positive regulation of cAMP biosynthetic process /…	inferred from electronic annotation // not recorded // inferred from electronic annotation // not recorded // inferred from electronic annotation // not recorded // not recorded // inferred from electronic annotation // not recorded // not recorded // inferred from electronic annotation // not recorded // inferred from direct assay // not recorded // inferred from electronic annotation // not rec…	GO:0005615 // GO:0005886 // GO:0005886 // GO:0009986 // GO:0009986 // GO:0016021 // GO:0043235 // GO:0043235 // GO:0044424 // GO:0044424	extracellular space // plasma membrane // plasma membrane // cell surface // cell surface // integral to membrane // receptor complex // receptor complex // intracellular part // intracellular part	inferred from direct assay // inferred from electronic annotation // not recorded // inferred from electronic annotation // not recorded // inferred from electronic annotation // inferred from electronic annotation // not recorded // inferred from electronic annotation // not recorded	GO:0001664 // GO:0004872 // GO:0004948 // GO:0004948 // GO:0008565 // GO:0008565 // GO:0015026 // GO:0015026 // GO:0015026 // GO:0031716 // GO:0031716 // GO:0046982	G-protein coupled receptor binding // receptor activity // calcitonin receptor activity // calcitonin receptor activity // protein transporter activity // protein transporter activity // coreceptor activity // coreceptor activity // coreceptor activity // calcitonin receptor binding // calcitonin receptor binding // protein heterodimerization activity	non-traceable author statement // not recorded // inferred from electronic annotation // not recorded // inferred from electronic annotation // not recorded // inferred from direct assay // inferred from mutant phenotype // not recorded // inferred from electronic annotation // not recorded // non-traceable author statement	GenMAPP	Smooth_muscle_contraction	---	---	---	17861575	1.41e-05	-2.11195	-4.89019	-1.08897	0.222684	0.473497	0	9.17645	9.04359	8.94308	9.09452	8.70206	9.03673	7.93079	8.17245	8.1445	7.47483	7.81409	7.92596
17751869	ENSRNOT00000019501	Cyr61	cysteine-rich, angiogenic inducer, 61	2q44	Rn.22129	adipose tissue| brain| connective tissue| eye| heart| lung| muscle| placenta| prostate| vibrissa| fetus| adult	chr2	-	243824303	243827262	GO:0001558 // GO:0001649 // GO:0001649 // GO:0001934 // GO:0001934 // GO:0002041 // GO:0002041 // GO:0003181 // GO:0003181 // GO:0003278 // GO:0003278 // GO:0003281 // GO:0003281 // GO:0006935 // GO:0007155 // GO:0007155 // GO:0010518 // GO:0010518 // GO:0010811 // GO:0010811 // GO:0016337 // GO:0030198 // GO:0030198 // GO:0030335 // GO:0030335 // GO:0030513 // GO:0030513 // GO:0033690 // GO:0033…	regulation of cell growth // osteoblast differentiation // osteoblast differentiation // positive regulation of protein phosphorylation // positive regulation of protein phosphorylation // intussusceptive angiogenesis // intussusceptive angiogenesis // atrioventricular valve morphogenesis // atrioventricular valve morphogenesis // apoptotic process involved in heart morphogenesis // apoptotic pro…	inferred from electronic annotation // inferred from electronic annotation // not recorded // inferred from electronic annotation // not recorded // inferred from electronic annotation // not recorded // inferred from electronic annotation // not recorded // inferred from electronic annotation // not recorded // inferred from electronic annotation // not recorded // inferred from direct assay // …	GO:0005578	proteinaceous extracellular matrix	traceable author statement	GO:0005178 // GO:0005178 // GO:0005520 // GO:0008201 // GO:0050840 // GO:0050840	integrin binding // integrin binding // insulin-like growth factor binding // heparin binding // extracellular matrix binding // extracellular matrix binding	inferred from electronic annotation // not recorded // inferred from electronic annotation // traceable author statement // inferred from electronic annotation // not recorded	---	---	Pfam // Pfam // Pfam // Pfam	IPR000867 // IPR000884 // IPR001007 // IPR006208	Insulin-like growth factor-binding protein, IGFBP // Thrombospondin, type 1 repeat // von Willebrand factor, type C // Cystine knot	17751869	3.5e-05	-2.09981	-4.28289	-1.06778	0.249313	0.476233	0	11.4469	10.8767	11.5514	11.3465	11.6681	11.2932	10.1033	10.1304	10.1267	10.2665	10.7338	10.4154
17611864	NM_012757	Mas1	MAS1 oncogene	1q11-q12	Rn.21943	heart| testis	chr1	+	42154786	42185750	GO:0001933 // GO:0007186 // GO:0007250 // GO:0007250 // GO:0007283 // GO:0008284 // GO:0008584 // GO:0014823 // GO:0021766 // GO:0034698 // GO:0038166 // GO:0038166 // GO:0042493 // GO:0043434 // GO:0045740 // GO:0050727 // GO:0050727 // GO:0060732 // GO:0070528 // GO:0070528 // GO:0071375	negative regulation of protein phosphorylation // G-protein coupled receptor signaling pathway // activation of NF-kappaB-inducing kinase activity // activation of NF-kappaB-inducing kinase activity // spermatogenesis // positive regulation of cell proliferation // male gonad development // response to activity // hippocampus development // response to gonadotropin stimulus // angiotensin-mediate…	inferred from mutant phenotype // not recorded // inferred from electronic annotation // not recorded // inferred from mutant phenotype // inferred from direct assay // inferred from expression pattern // inferred from expression pattern // inferred from expression pattern // inferred from expression pattern // inferred from mutant phenotype // not recorded // inferred from expression pattern // …	GO:0005886 // GO:0005886 // GO:0009986 // GO:0016021	plasma membrane // plasma membrane // cell surface // integral to membrane	inferred from electronic annotation // not recorded // inferred from direct assay // inferred from electronic annotation	GO:0001595 // GO:0001595 // GO:0004930 // GO:0017046 // GO:0042277	angiotensin receptor activity // angiotensin receptor activity // G-protein coupled receptor activity // peptide hormone binding // peptide binding	inferred from mutant phenotype // not recorded // not recorded // inferred from mutant phenotype // not recorded	---	---	---	---	---	17611864	0.00084	-2.09941	-3.6638	-1.11442	0.30417	0.476325	0	8.99666	8.89496	8.77369	8.63067	8.36413	8.65596	6.96609	7.98706	8.23363	7.5431	7.52711	7.37258
17675505	NM_001012475	Rxfp2	relaxin/insulin-like family peptide receptor 2	12p12	Rn.217421	---	chr12	-	5326997	5388674	GO:0001556 // GO:0007189 // GO:0007189 // GO:0007193 // GO:0008285 // GO:0008584 // GO:0008584 // GO:0030819 // GO:0043066	oocyte maturation // adenylate cyclase-activating G-protein coupled receptor signaling pathway // adenylate cyclase-activating G-protein coupled receptor signaling pathway // adenylate cyclase-inhibiting G-protein coupled receptor signaling pathway // negative regulation of cell proliferation // male gonad development // male gonad development // positive regulation of cAMP biosynthetic process /…	inferred from direct assay // inferred from electronic annotation // not recorded // inferred from direct assay // inferred from direct assay // inferred from electronic annotation // not recorded // inferred from direct assay // inferred from direct assay	GO:0005886 // GO:0016021	plasma membrane // integral to membrane	inferred from direct assay // inferred from electronic annotation	GO:0016500 // GO:0016500 // GO:0017046	protein-hormone receptor activity // protein-hormone receptor activity // peptide hormone binding	inferred from electronic annotation // not recorded // inferred from physical interaction	---	---	---	---	---	17675505	0.0018091	-2.09915	-3.42708	-1.13492	0.331163	0.476384	0	7.56834	7.83612	7.84582	7.45966	7.39369	7.95945	6.09893	6.87809	7.34513	6.16922	6.06635	6.69582
17751475	---	---	---	---	---	---	chr2	-	230456671	230475372	---	---	---	---	---	---	---	---	---	---	---	---	---	---	17751475	0.000442	-2.07558	-4.40722	-1.08552	0.246304	0.481794	0	9.3461	9.49368	9.38473	9.29789	9.40773	9.51923	7.87722	8.59958	8.67871	8.36409	7.90467	8.51201
17666544	NM_001025627	Leprel1	leprecan-like 1	11q22-q23	Rn.213595	connective tissue| heart| lung| placenta|tailbud embryo| juvenile| adult	chr11	+	76687437	76828785	GO:0008285 // GO:0008285 // GO:0008285 // GO:0019511 // GO:0019511 // GO:0019511 // GO:0032963 // GO:0032963 // GO:0032963	negative regulation of cell proliferation // negative regulation of cell proliferation // negative regulation of cell proliferation // peptidyl-proline hydroxylation // peptidyl-proline hydroxylation // peptidyl-proline hydroxylation // collagen metabolic process // collagen metabolic process // collagen metabolic process	inferred from electronic annotation // not recorded // inferred from sequence or structural similarity // inferred from electronic annotation // not recorded // inferred from sequence or structural similarity // inferred from electronic annotation // not recorded // inferred from sequence or structural similarity	GO:0005604 // GO:0005604 // GO:0005604 // GO:0005783 // GO:0005783 // GO:0005783 // GO:0005794 // GO:0005794 // GO:0005794	basement membrane // basement membrane // basement membrane // endoplasmic reticulum // endoplasmic reticulum // endoplasmic reticulum // Golgi apparatus // Golgi apparatus // Golgi apparatus	inferred from electronic annotation // not recorded // inferred from sequence or structural similarity // inferred from electronic annotation // not recorded // inferred from sequence or structural similarity // inferred from electronic annotation // not recorded // inferred from sequence or structural similarity	GO:0005506 // GO:0016702 // GO:0019797 // GO:0019797 // GO:0019797 // GO:0031418	iron ion binding // oxidoreductase activity, acting on single donors with incorporation of molecular oxygen, incorporation of two atoms of oxygen // procollagen-proline 3-dioxygenase activity // procollagen-proline 3-dioxygenase activity // procollagen-proline 3-dioxygenase activity // L-ascorbic acid binding	inferred from electronic annotation // inferred from electronic annotation // inferred from electronic annotation // not recorded // inferred from sequence or structural similarity // inferred from electronic annotation	---	---	---	---	---	17666544	0.000576	-2.07252	-3.9801	-1.09211	0.274393	0.482504	0	11.1732	11.1954	11.2333	11.5513	11.1491	11.3908	9.95247	10.3819	10.8558	10.1462	9.6851	10.1189
17796593	NM_131906	Slco1a2	solute carrier organic anion transporter family, member 1A2	---	Rn.5641	brain| dorsal root ganglion| liver| ovary| juvenile| adult	chr4_random	+	2033752	2088997	GO:0006820 // GO:0015711 // GO:0015721 // GO:0034220 // GO:0043252	anion transport // organic anion transport // bile acid and bile salt transport // ion transmembrane transport // sodium-independent organic anion transport	not recorded // not recorded // inferred from direct assay // not recorded // inferred from direct assay	GO:0005886 // GO:0016020 // GO:0016021	plasma membrane // membrane // integral to membrane	inferred from electronic annotation // not recorded // inferred from electronic annotation	GO:0008514 // GO:0008514 // GO:0015125	organic anion transmembrane transporter activity // organic anion transmembrane transporter activity // bile acid transmembrane transporter activity	inferred from direct assay // not recorded // inferred from direct assay	---	---	---	---	---	17796593	0.00078	-2.0699	-3.67679	-1.09844	0.298749	0.483114	0	10.434	10.0287	9.79264	10.1892	10.1315	10.2573	8.76841	9.87961	8.94717	8.89327	9.0991	8.65516
17805954	NM_001106638	Slc26a7	solute carrier family 26, member 7	5q13	Rn.109484	eye	chr5	-	28899539	29035178	GO:0001696 // GO:0001696 // GO:0006820 // GO:0006821 // GO:0008272 // GO:0015701 // GO:0019532 // GO:0034220	gastric acid secretion // gastric acid secretion // anion transport // chloride transport // sulfate transport // bicarbonate transport // oxalate transport // ion transmembrane transport	inferred from electronic annotation // not recorded // not recorded // not recorded // not recorded // not recorded // not recorded // not recorded	GO:0005737 // GO:0005768 // GO:0016021 // GO:0016323 // GO:0016323	cytoplasm // endosome // integral to membrane // basolateral plasma membrane // basolateral plasma membrane	not recorded // not recorded // inferred from electronic annotation // inferred from direct assay // not recorded	GO:0005253 // GO:0005254 // GO:0005254 // GO:0015106 // GO:0015106 // GO:0015116 // GO:0019531	anion channel activity // chloride channel activity // chloride channel activity // bicarbonate transmembrane transporter activity // bicarbonate transmembrane transporter activity // sulfate transmembrane transporter activity // oxalate transmembrane transporter activity	not recorded // inferred from electronic annotation // not recorded // inferred from electronic annotation // not recorded // not recorded // not recorded	---	---	---	---	---	17805954	0.003978	-2.04856	-3.24607	-1.13237	0.348844	0.488149	0	8.37986	8.26049	8.32788	8.22082	7.91791	8.00245	7.08573	7.32962	6.62322	6.49197	6.72362	8.06102
17620218	ENSRNOT00000022726	Eef2k	eukaryotic elongation factor-2 kinase	1q35	Rn.10958	adipose tissue| connective tissue| embryonic tissue| eye| heart| liver| ovary| pituitary gland| placenta| prostate| thymus| metamorphosing embryo| fetus| adult	chr1	+	179693493	179756678	GO:0031952 // GO:0031952 // GO:0046777 // GO:0046777	regulation of protein autophosphorylation // regulation of protein autophosphorylation // protein autophosphorylation // protein autophosphorylation	inferred from electronic annotation // not recorded // not recorded // inferred from sequence or structural similarity	---	---	---	GO:0004686 // GO:0004686 // GO:0005509 // GO:0005516 // GO:0005516 // GO:0005524	elongation factor-2 kinase activity // elongation factor-2 kinase activity // calcium ion binding // calmodulin binding // calmodulin binding // ATP binding	inferred from mutant phenotype // not recorded // inferred from electronic annotation // not recorded // inferred from sequence or structural similarity // inferred from electronic annotation	---	---	Pfam // Pfam	IPR004166 // IPR006597	MHCK/EF2 kinase // Sel1-like	17620218	0.000768	-2.01799	-3.36744	-1.0337	0.306969	0.495543	0	9.93631	10.3553	10.1462	9.98339	9.97217	10.6887	8.99095	9.2946	9.60797	9.05652	8.44934	9.48052
17683339	NM_001107202	Cd34	CD34 molecule	13q27	Rn.219720	adipose tissue	chr13	+	110877594	110896722	GO:0001894 // GO:0001935 // GO:0003094 // GO:0003158 // GO:0006536 // GO:0007155 // GO:0007165 // GO:0008217 // GO:0010628 // GO:0010629 // GO:0016337 // GO:0030097 // GO:0030195 // GO:0032720 // GO:0032733 // GO:0038001 // GO:0042482 // GO:0045019 // GO:0045766 // GO:0048870 // GO:0050900 // GO:0060290 // GO:0060547 // GO:0061042 // GO:0071425 // GO:0071636 // GO:0071657 // GO:0071971 // GO:0072…	tissue homeostasis // endothelial cell proliferation // glomerular filtration // endothelium development // glutamate metabolic process // cell adhesion // signal transduction // regulation of blood pressure // positive regulation of gene expression // negative regulation of gene expression // cell-cell adhesion // hemopoiesis // negative regulation of blood coagulation // negative regulation of …	not recorded // not recorded // not recorded // not recorded // not recorded // inferred from electronic annotation // not recorded // not recorded // not recorded // not recorded // not recorded // not recorded // not recorded // not recorded // not recorded // not recorded // not recorded // not recorded // not recorded // not recorded // not recorded // not recorded // not recorded // not reco…	GO:0005576 // GO:0005737 // GO:0005886 // GO:0009897 // GO:0009986 // GO:0016020 // GO:0016020 // GO:0045171 // GO:0048471 // GO:0071944	extracellular region // cytoplasm // plasma membrane // external side of plasma membrane // cell surface // membrane // membrane // intercellular bridge // perinuclear region of cytoplasm // cell periphery	not recorded // not recorded // not recorded // not recorded // not recorded // inferred from electronic annotation // not recorded // not recorded // not recorded // not recorded	GO:0008134 // GO:0030246 // GO:0043199	transcription factor binding // carbohydrate binding // sulfate binding	not recorded // not recorded // not recorded	---	---	---	---	---	17683339	0.000119	-2.01335	-4.04872	-1.0263	0.253486	0.496684	0	10.9155	11.0352	11.2674	10.7315	10.9113	11.229	9.51779	9.99956	10.4098	9.8982	9.84291	10.264
17851697	NM_001106816	Abcg4	ATP-binding cassette, subfamily G (WHITE), member 4	8q22	Rn.29008	adrenal gland| brain| eye| ovary| pineal gland| prostate| adult	chr8	-	47251688	47267439	GO:0033344	cholesterol efflux	not recorded	GO:0016021	integral to membrane	inferred from electronic annotation	GO:0005524 // GO:0042803 // GO:0046982	ATP binding // protein homodimerization activity // protein heterodimerization activity	inferred from electronic annotation // not recorded // not recorded	---	---	---	---	---	17851697	0.0054117	-2.00615	-3.10878	-1.10973	0.356967	0.498467	0	10.6768	10.9267	10.9116	10.5653	10.6116	10.9562	9.28851	10.253	10.5987	9.32217	9.11949	9.40792
17862282	NM_001191584	Myom1	myomesin 1	9q38	Rn.15504	brain| connective tissue| eye| heart| prostate| testis|tailbud embryo| juvenile| adult	chr9	+	110218668	110341029	GO:0006936	muscle contraction	not recorded	GO:0030017 // GO:0031430	sarcomere // M band	not recorded // not recorded	GO:0008307	structural constituent of muscle	traceable author statement	GenMAPP	Striated_muscle_contraction	---	---	---	17862282	0.00101771	-1.99832	-3.86355	-1.04566	0.270647	0.500421	0	8.5131	8.66847	8.67146	8.81218	8.51873	8.58287	7.21805	7.8042	8.28397	7.54576	7.26635	7.37453
17781795	ENSRNOT00000038566	LOC500046	similar to hypothetical protein FLJ21986	4q22	Rn.32719	adipose tissue| brain| connective tissue| eye| kidney| lung| muscle| ovary| spleen| juvenile| adult	chr4	+	48294833	48568314	---	---	---	GO:0005783	endoplasmic reticulum	not recorded	---	---	---	---	---	---	---	---	17781795	0.000195	-1.99754	-4.48967	-1.02053	0.227307	0.500617	0	11.5386	11.6572	11.5462	11.4414	11.4071	11.6286	10.0807	10.8511	10.7565	10.354	10.3561	10.6976
17807457	XM_345535	Epb4.1l4b	erythrocyte protein band 4.1-like 4b	5q24	Rn.129108	brain| adult	chr5	-	74866398	74897056	---	---	---	---	---	---	---	---	---	---	---	---	---	---	17807457	0.000219	-1.9975	-3.67033	-1.00875	0.27484	0.500627	0	8.45095	8.47209	7.93535	7.87772	7.95507	8.28379	6.97501	7.63618	7.30354	7.06835	6.65725	7.28211
17648197	ENSRNOT00000024068	P2rx1	purinergic receptor P2X, ligand-gated ion channel, 1	10q24	Rn.91176	lung| pituitary gland| prostate| juvenile| adult	chr10	+	59889933	59904985	GO:0002554 // GO:0002554 // GO:0003056 // GO:0003056 // GO:0006811 // GO:0006812 // GO:0006919 // GO:0006919 // GO:0006940 // GO:0007320 // GO:0007320 // GO:0008217 // GO:0010033 // GO:0016265 // GO:0019228 // GO:0019229 // GO:0030168 // GO:0030168 // GO:0033198 // GO:0033198 // GO:0034220 // GO:0035249 // GO:0035590 // GO:0042310 // GO:0043270 // GO:0043270 // GO:0046513 // GO:0046513 // GO:0050…	serotonin secretion by platelet // serotonin secretion by platelet // regulation of vascular smooth muscle contraction // regulation of vascular smooth muscle contraction // ion transport // cation transport // activation of cysteine-type endopeptidase activity involved in apoptotic process // activation of cysteine-type endopeptidase activity involved in apoptotic process // regulation of smooth…	inferred from electronic annotation // not recorded // inferred from electronic annotation // not recorded // not recorded // not recorded // inferred from electronic annotation // not recorded // not recorded // inferred from electronic annotation // not recorded // inferred from mutant phenotype // not recorded // not recorded // inferred from direct assay // not recorded // inferred from elect…	GO:0005886 // GO:0016021 // GO:0019717 // GO:0031240 // GO:0031240 // GO:0043234 // GO:0045121 // GO:0045211 // GO:0045211	plasma membrane // integral to membrane // synaptosome // external side of cell outer membrane // external side of cell outer membrane // protein complex // membrane raft // postsynaptic membrane // postsynaptic membrane	inferred from direct assay // inferred from electronic annotation // inferred from direct assay // inferred from electronic annotation // not recorded // inferred from direct assay // inferred from direct assay // inferred from electronic annotation // not recorded	GO:0001614 // GO:0004931 // GO:0004931 // GO:0005261 // GO:0005515 // GO:0005524 // GO:0005524 // GO:0008144 // GO:0008270	purinergic nucleotide receptor activity // extracellular ATP-gated cation channel activity // extracellular ATP-gated cation channel activity // cation channel activity // protein binding // ATP binding // ATP binding // drug binding // zinc ion binding	not recorded // inferred from direct assay // inferred from mutant phenotype // not recorded // inferred from physical interaction // inferred from direct assay // inferred from mutant phenotype // inferred from direct assay // inferred from direct assay	---	---	Pfam	IPR001429	P2X purinoreceptor	17648197	0.000688	-1.98834	-3.68679	-1.02761	0.278729	0.502932	0	10.4087	10.5626	10.4914	10.3888	10.0991	10.6328	9.12476	9.6112	9.92095	8.91474	9.13496	9.71113
17648173	ENSRNOT00000064840	Atp2a3	ATPase, Ca++ transporting, ubiquitous	10q24	Rn.9920	brain| embryonic tissue| lung| pancreas| placenta| spleen| thymus| metamorphosing embryo| juvenile| adult	chr10	+	59853363	59884087	GO:0006754 // GO:0006816	ATP biosynthetic process // calcium ion transport	inferred from electronic annotation // inferred from direct assay	GO:0005783 // GO:0005789 // GO:0005789 // GO:0016021 // GO:0016529 // GO:0031965	endoplasmic reticulum // endoplasmic reticulum membrane // endoplasmic reticulum membrane // integral to membrane // sarcoplasmic reticulum // nuclear membrane	not recorded // inferred from direct assay // traceable author statement // inferred from electronic annotation // not recorded // inferred from electronic annotation	GO:0005388 // GO:0005388 // GO:0005524 // GO:0046872	calcium-transporting ATPase activity // calcium-transporting ATPase activity // ATP binding // metal ion binding	inferred from direct assay // inferred from electronic annotation // inferred from electronic annotation // inferred from electronic annotation	---	---	Pfam // Pfam // Pfam // Pfam	IPR004014 // IPR005834 // IPR006068 // IPR008250	ATPase, P-type cation-transporter, N-terminal // Haloacid dehalogenase-like hydrolase // ATPase, P-type cation-transporter, C-terminal // ATPase, P-type, ATPase-associated domain	17648173	0.000401	-1.9865	-4.13259	-1.0184	0.246432	0.503399	0	8.41285	8.50923	8.45457	8.18194	8.32886	8.44882	6.85325	7.57142	7.58098	7.42994	7.05962	7.73065
17619053	ENSRNOT00000025097	Olr59	olfactory receptor 59	1q32	Rn.12541	embryonic tissue	chr1	+	160607895	160613826	---	---	---	GO:0005886 // GO:0016021	plasma membrane // integral to membrane	inferred from electronic annotation // inferred from electronic annotation	GO:0004930 // GO:0004984 // GO:0004984	G-protein coupled receptor activity // olfactory receptor activity // olfactory receptor activity	inferred from electronic annotation // inferred from electronic annotation // inferred from sequence or structural similarity	---	---	Pfam	IPR000276	GPCR, rhodopsin-like, 7TM	17619053	0.00175975	-1.97231	-3.4434	-1.03339	0.300109	0.50702	0	9.03751	9.30651	9.19331	8.95531	9.20555	8.84572	7.44909	8.51634	8.68831	7.92345	7.84015	7.92619
17781469	NM_001024318	Asb4	ankyrin repeat and SOCS box-containing 4	4q13	Rn.162732	pituitary gland| testis| adult	chr4	+	30150502	30188132	GO:0035556 // GO:0051865 // GO:2001214	intracellular signal transduction // protein autoubiquitination // positive regulation of vasculogenesis	inferred from electronic annotation // not recorded // not recorded	GO:0005622 // GO:0031462 // GO:0031466	intracellular // Cul2-RING ubiquitin ligase complex // Cul5-RING ubiquitin ligase complex	inferred from electronic annotation // not recorded // not recorded	GO:0004842 // GO:0019899 // GO:0031625	ubiquitin-protein ligase activity // enzyme binding // ubiquitin protein ligase binding	not recorded // not recorded // not recorded	---	---	---	---	---	17781469	0.000285	-1.97205	-3.87549	-0.958542	0.247335	0.507087	0	7.18229	7.54022	7.11559	7.16724	6.60776	7.43977	6.16042	6.51517	6.05497	6.27068	6.13525	6.16513
17841831	ENSRNOT00000049325	Pdgfd	platelet-derived growth factor, D polypeptide	8q11	Rn.64493	---	chr8	+	3326218	3341300	GO:0007275 // GO:0050730 // GO:0050730 // GO:0051781 // GO:0071230 // GO:0071230	multicellular organismal development // regulation of peptidyl-tyrosine phosphorylation // regulation of peptidyl-tyrosine phosphorylation // positive regulation of cell division // cellular response to amino acid stimulus // cellular response to amino acid stimulus	inferred from electronic annotation // inferred from electronic annotation // not recorded // inferred from electronic annotation // inferred from electronic annotation // not recorded	GO:0005576 // GO:0016020	extracellular region // membrane	inferred from electronic annotation // inferred from electronic annotation	GO:0008083	growth factor activity	inferred from electronic annotation	---	---	Pfam	IPR000072	Platelet-derived growth factor (PDGF)	17841831	0.00112774	-1.96729	-3.84935	-1.02309	0.265782	0.508314	0	9.22259	9.1763	9.24706	9.23555	9.13743	8.99334	7.89678	8.37992	8.85228	7.92389	7.83123	7.98964
17792801	NM_080884	Cml5	camello-like 5	4q34	Rn.205673	brain| dorsal root ganglion| eye| adult	chr4	-	119981266	120006794	GO:0001702	gastrulation with mouth forming second	non-traceable author statement	GO:0016021	integral to membrane	non-traceable author statement	GO:0008080 // GO:0008080	N-acetyltransferase activity // N-acetyltransferase activity	inferred from electronic annotation // non-traceable author statement	---	---	---	---	---	17792801	5.31e-05	-1.96329	-4.03036	-0.966853	0.239892	0.509348	0	7.0484	6.50848	6.65057	7.14977	6.75714	7.10479	5.89129	6.07535	5.64561	5.69498	5.89363	6.21717
17829393	NM_030868	Nov	nephroblastoma overexpressed gene	7q31	Rn.162955	adipose tissue| dorsal root ganglion| heart| lung| muscle| ovary| juvenile| adult	chr7	+	91162676	91169696	GO:0001558	regulation of cell growth	inferred from electronic annotation	GO:0005576 // GO:0030424 // GO:0030425 // GO:0031012 // GO:0043025 // GO:0043231 // GO:0043231	extracellular region // axon // dendrite // extracellular matrix // neuronal cell body // intracellular membrane-bounded organelle // intracellular membrane-bounded organelle	inferred from electronic annotation // inferred from direct assay // inferred from direct assay // inferred from direct assay // inferred from direct assay // inferred from electronic annotation // not recorded	GO:0005520 // GO:0008083	insulin-like growth factor binding // growth factor activity	inferred from electronic annotation // traceable author statement	---	---	---	---	---	17829393	0.00184497	-1.94893	-3.44103	-1.01448	0.294819	0.513103	0	11.3624	11.5804	11.4583	11.5645	11.1687	11.5446	10.0903	10.7174	11.0016	10.0954	9.91233	10.775
17736958	NM_001008770	Cmbl	carboxymethylenebutenolidase homolog (Pseudomonas)	2q22	Rn.64439	brain| colon| eye| heart| kidney| liver| lung| muscle| pancreas| pituitary gland| prostate| small intestine| fetus| juvenile| adult	chr2	+	83659292	83681042	---	---	---	GO:0005829	cytosol	inferred from electronic annotation	GO:0016787	hydrolase activity	inferred from electronic annotation	---	---	---	---	---	17736958	0.00225537	-1.94263	-3.13816	-1.00869	0.321428	0.514765	0	9.50117	8.87519	9.12272	9.46361	9.06118	9.36625	8.17131	8.93177	7.83625	7.60243	8.21135	8.58486
17667043	NM_001135778	Prodh	proline dehydrogenase (oxidase) 1	11q23	Rn.153570	brain| colon| dorsal root ganglion| eye| kidney| liver| testis| fetus| juvenile| adult	chr11	+	84905060	84922229	GO:0006537 // GO:0006562	glutamate biosynthetic process // proline catabolic process	inferred from electronic annotation // inferred from electronic annotation	GO:0005739 // GO:0005739 // GO:0005743 // GO:0005743	mitochondrion // mitochondrion // mitochondrial inner membrane // mitochondrial inner membrane	inferred from direct assay // not recorded // inferred from electronic annotation // not recorded	GO:0004657 // GO:0004657 // GO:0016597 // GO:0071949 // GO:0071949	proline dehydrogenase activity // proline dehydrogenase activity // amino acid binding // FAD binding // FAD binding	inferred from mutant phenotype // not recorded // inferred from mutant phenotype // inferred from electronic annotation // not recorded	---	---	---	---	---	17667043	0.000344	-1.93534	-3.93462	-0.977803	0.248513	0.516704	0	10.5604	10.5483	10.4562	10.2651	10.3134	10.6405	9.45954	9.91013	9.29269	8.96315	9.55156	9.74006
17613199	NM_001191946	Ppp1r12c	protein phosphatase 1, regulatory subunit 12C	1q12	Rn.41379	brain| colon| connective tissue| dorsal root ganglion| embryonic tissue| eye| heart| liver| lung| ovary| pancreas| pituitary gland| placenta| prostate| spleen| testis| thymus|tailbud embryo| metamorphosing embryo| juvenile| adult	chr1	+	68048782	68071624	---	---	---	---	---	---	---	---	---	---	---	---	---	---	17613199	5.65e-05	-1.9206	-4.36894	-0.955997	0.218817	0.520672	0	10.252	10.3895	10.2881	10.4811	10.142	10.4956	9.30826	9.40302	9.82595	9.20784	9.08191	9.48547
17706162	NM_001100882	Sema3g	sema domain, immunoglobulin domain (Ig), short basic domain, secreted, (semaphorin) 3G	16p16	Rn.32183	brain| kidney| lung| fetus| juvenile| adult	chr16	+	6651366	6662999	---	---	---	---	---	---	---	---	---	---	---	---	---	---	17706162	0.000151	-1.91827	-4.06172	-0.957471	0.23573	0.521304	0	8.99865	9.41815	9.1076	9.08127	9.08911	9.2718	7.99257	8.42088	8.47285	8.46784	7.75839	8.10924
17718575	ENSRNOT00000020704	Aspn	asporin	17p14	Rn.160633	adipose tissue| eye| heart| kidney| lung| juvenile| adult	chr17	-	21035597	21058999	GO:0030282 // GO:0030282 // GO:0030512 // GO:0030512 // GO:0070171 // GO:0070171	bone mineralization // bone mineralization // negative regulation of transforming growth factor beta receptor signaling pathway // negative regulation of transforming growth factor beta receptor signaling pathway // negative regulation of tooth mineralization // negative regulation of tooth mineralization	inferred from electronic annotation // not recorded // inferred from electronic annotation // not recorded // inferred from electronic annotation // not recorded	GO:0005578 // GO:0005578 // GO:0031012 // GO:0046930	proteinaceous extracellular matrix // proteinaceous extracellular matrix // extracellular matrix // pore complex	inferred from electronic annotation // not recorded // not recorded // inferred from electronic annotation	GO:0005509 // GO:0005509 // GO:0015288	calcium ion binding // calcium ion binding // porin activity	inferred from electronic annotation // not recorded // inferred from electronic annotation	---	---	Pfam // Pfam	IPR000372 // IPR001611	Leucine-rich repeat-containing N-terminal // Leucine-rich repeat	17718575	0.00064	-1.91764	-3.6144	-0.968075	0.267839	0.521475	0	11.3725	11.6851	11.4252	11.4226	11.1587	11.257	10.2096	10.6472	10.7725	10.7482	9.82528	10.31
17865160	NM_001077656	Myl1	myosin, light chain 1	9q32	Rn.84920	adipose tissue| connective tissue| eye| lung| muscle| adult	chr9	-	65717097	65737576	GO:0006936 // GO:0060048	muscle contraction // cardiac muscle contraction	not recorded // inferred from mutant phenotype	GO:0016459 // GO:0030016 // GO:0030016 // GO:0043292	myosin complex // myofibril // myofibril // contractile fiber	inferred from electronic annotation // inferred from electronic annotation // not recorded // inferred from direct assay	GO:0005509	calcium ion binding	inferred from electronic annotation	---	---	---	---	---	17865160	0.000327	-1.90526	-3.40883	-0.932698	0.273612	0.524863	0	9.12284	8.69636	9.20512	9.45816	8.74577	9.25032	7.91573	7.9048	8.62383	8.04288	7.96293	8.43221
17743645	NM_021682	Negr1	neuronal growth regulator 1	2q45	Rn.205838	brain| embryonic tissue| eye| pituitary gland| metamorphosing embryo| juvenile| adult	chr2	+	254666633	255426378	GO:0007155	cell adhesion	inferred from electronic annotation	GO:0005886 // GO:0030425 // GO:0031225 // GO:0043025	plasma membrane // dendrite // anchored to membrane // neuronal cell body	inferred from electronic annotation // inferred from direct assay // inferred from electronic annotation // inferred from direct assay	---	---	---	---	---	---	---	---	17743645	0.000511	-1.90314	-3.67657	-0.957316	0.260383	0.525448	0	8.52529	8.02875	8.19491	8.11397	8.12574	8.23292	7.32568	7.84351	7.20597	6.96218	6.82092	7.31943
17644874	NM_053769	Dusp1	dual specificity phosphatase 1	10q12	Rn.98260	adrenal gland| brain| connective tissue| eye| heart| kidney| liver| lung| muscle| ovary| pineal gland| pituitary gland| placenta| prostate| spleen| fetus| juvenile| adult	chr10	+	16942902	16945696	GO:0000188 // GO:0001706 // GO:0006470 // GO:0007049 // GO:0009416 // GO:0010033 // GO:0032355 // GO:0032526 // GO:0032870 // GO:0033574 // GO:0035556 // GO:0042542 // GO:0043065 // GO:0045768 // GO:0051384 // GO:0051591 // GO:0051592	inactivation of MAPK activity // endoderm formation // protein dephosphorylation // cell cycle // response to light stimulus // response to organic substance // response to estradiol stimulus // response to retinoic acid // cellular response to hormone stimulus // response to testosterone stimulus // intracellular signal transduction // response to hydrogen peroxide // positive regulation of apop…	not recorded // not recorded // inferred from direct assay // inferred from electronic annotation // inferred from expression pattern // inferred from expression pattern // inferred from expression pattern // inferred from expression pattern // inferred from expression pattern // inferred from expression pattern // inferred from direct assay // inferred from expression pattern // inferred from mu…	GO:0005625 // GO:0005634 // GO:0005654	soluble fraction // nucleus // nucleoplasm	inferred from direct assay // inferred from direct assay // not recorded	GO:0004725 // GO:0008330 // GO:0017017 // GO:0017017	protein tyrosine phosphatase activity // protein tyrosine/threonine phosphatase activity // MAP kinase tyrosine/serine/threonine phosphatase activity // MAP kinase tyrosine/serine/threonine phosphatase activity	inferred from electronic annotation // inferred from direct assay // not recorded // traceable author statement	---	---	---	---	---	17644874	0.000165	-1.90094	-3.94458	-0.945244	0.239631	0.526054	0	12.1831	11.7857	12.1313	12.2092	12.1324	11.9292	11.2062	11.1158	11.5811	10.7115	11.2065	10.8784
17831864	NM_057118	Cntn1	contactin 1	7q35	Rn.21397	brain| colon| connective tissue| dorsal root ganglion| pituitary gland| placenta| fetus| adult	chr7	+	130658836	130845071	GO:0007155 // GO:0007219 // GO:0010628 // GO:0010628 // GO:0031175 // GO:0090072 // GO:0090072	cell adhesion // Notch signaling pathway // positive regulation of gene expression // positive regulation of gene expression // neuron projection development // positive regulation of sodium ion transport via voltage-gated sodium channel activity // positive regulation of sodium ion transport via voltage-gated sodium channel activity	inferred from electronic annotation // inferred from electronic annotation // inferred from electronic annotation // not recorded // not recorded // inferred from electronic annotation // not recorded	GO:0005886 // GO:0031225	plasma membrane // anchored to membrane	traceable author statement // inferred from electronic annotation	GO:0001948 // GO:0001948 // GO:0005515 // GO:0030246 // GO:0030246	glycoprotein binding // glycoprotein binding // protein binding // carbohydrate binding // carbohydrate binding	inferred from electronic annotation // not recorded // inferred from physical interaction // inferred from electronic annotation // not recorded	---	---	---	---	---	17831864	0.00106235	-1.89654	-3.27771	-0.956193	0.291726	0.527277	0	9.63928	9.23084	9.02195	9.51121	9.61476	9.40529	8.41347	9.09106	8.11174	7.9388	8.48933	8.64175
17837495	NM_001025008	Klhl38	kelch-like 38 (Drosophila)	7q33	Rn.47903	eye| heart| kidney| muscle| spleen|tailbud embryo| juvenile| adult	chr7	-	95042270	95051399	---	---	---	---	---	---	---	---	---	---	---	---	---	---	17837495	0.00180878	-1.871	-3.17523	-0.949628	0.299074	0.534475	0	9.08209	9.04434	8.92123	8.53295	9.06913	9.11688	7.828	8.72217	8.37416	7.81121	7.59776	7.73556
17634240	NM_001014161	Idh2	isocitrate dehydrogenase 2 (NADP+), mitochondrial	1q31	Rn.3490	adipose tissue| brain| connective tissue| embryonic tissue| eye| heart| kidney| liver| lung| muscle| pancreas| pituitary gland| placenta| prostate| small intestine| spleen|tailbud embryo| metamorphosing embryo| fetus| juvenile| adult	chr1	-	135876052	135895373	GO:0006097 // GO:0006099 // GO:0006102 // GO:0006103 // GO:0055114	glyoxylate cycle // tricarboxylic acid cycle // isocitrate metabolic process // 2-oxoglutarate metabolic process // oxidation-reduction process	inferred from electronic annotation // inferred from electronic annotation // inferred from sequence or structural similarity // inferred from sequence or structural similarity // not recorded	GO:0005739 // GO:0005743 // GO:0005743	mitochondrion // mitochondrial inner membrane // mitochondrial inner membrane	not recorded // inferred from electronic annotation // not recorded	GO:0000287 // GO:0004450 // GO:0004450 // GO:0051287	magnesium ion binding // isocitrate dehydrogenase (NADP+) activity // isocitrate dehydrogenase (NADP+) activity // NAD binding	inferred from sequence or structural similarity // not recorded // inferred from sequence or structural similarity // inferred from electronic annotation	---	---	---	---	---	17634240	8.78e-05	-1.86927	-4.00554	-0.915848	0.228646	0.534968	0	10.9352	11.1764	11.001	10.8391	10.7376	11.1187	9.79903	10.4147	10.2868	9.87544	9.78147	10.1554
17879514	ENSRNOT00000051550	Mcf2	MCF.2 cell line derived transforming sequence	Xq36	Rn.103059	dorsal root ganglion| prostate| adult	chrX	-	145594582	145693790	GO:0016358 // GO:0016358 // GO:0035023 // GO:0035556 // GO:0050790	dendrite development // dendrite development // regulation of Rho protein signal transduction // intracellular signal transduction // regulation of catalytic activity	inferred from electronic annotation // not recorded // inferred from electronic annotation // inferred from electronic annotation // not recorded	GO:0005622	intracellular	inferred from electronic annotation	GO:0005085 // GO:0005089 // GO:0005543	guanyl-nucleotide exchange factor activity // Rho guanyl-nucleotide exchange factor activity // phospholipid binding	not recorded // inferred from electronic annotation // inferred from electronic annotation	---	---	Pfam // Pfam	IPR000219 // IPR001849	Dbl homology (DH) domain // Pleckstrin homology domain	17879514	0.00182313	-1.86848	-3.02226	-0.932032	0.308389	0.535194	0	7.20533	7.48603	7.10077	7.58794	6.81533	7.20152	6.15544	6.83997	6.67305	6.15821	5.62458	6.35349
17793289	NM_138535	Grip2	glutamate receptor interacting protein 2	4q34	Rn.15680	brain| prostate| juvenile| adult	chr4	-	125951936	126001803	GO:0015031	protein transport	inferred from mutant phenotype	GO:0005624 // GO:0005783 // GO:0005886 // GO:0014069 // GO:0014069 // GO:0030054 // GO:0030425 // GO:0043198 // GO:0045211	membrane fraction // endoplasmic reticulum // plasma membrane // postsynaptic density // postsynaptic density // cell junction // dendrite // dendritic shaft // postsynaptic membrane	inferred from direct assay // inferred from electronic annotation // inferred from electronic annotation // inferred from direct assay // inferred from electronic annotation // inferred from electronic annotation // inferred from direct assay // inferred from direct assay // inferred from direct assay	GO:0005515 // GO:0008022	protein binding // protein C-terminus binding	inferred from physical interaction // inferred from physical interaction	---	---	---	---	---	17793289	0.00286952	-1.85532	-3.05715	-0.946194	0.309502	0.53899	0	8.31239	8.85446	8.8087	8.85611	8.57882	8.687	7.14777	7.80763	8.5187	7.92233	7.45614	7.56775
17752029	ENSRNOT00000016967	Nexn	nexilin (F actin binding protein)	2q45	Rn.107975	brain| colon| connective tissue| eye| heart| lung| muscle| ovary| prostate| small intestine| fetus| juvenile| adult	chr2	-	250762017	250783765	GO:0030334 // GO:0030334 // GO:0030334 // GO:0051493 // GO:0051493 // GO:0051493	regulation of cell migration // regulation of cell migration // regulation of cell migration // regulation of cytoskeleton organization // regulation of cytoskeleton organization // regulation of cytoskeleton organization	inferred from electronic annotation // not recorded // inferred from sequence or structural similarity // inferred from electronic annotation // not recorded // inferred from sequence or structural similarity	GO:0005856 // GO:0005924 // GO:0030018	cytoskeleton // cell-substrate adherens junction // Z disc	inferred from electronic annotation // inferred from direct assay // inferred from direct assay	GO:0008307 // GO:0008307 // GO:0008307 // GO:0051015 // GO:0051015 // GO:0051015	structural constituent of muscle // structural constituent of muscle // structural constituent of muscle // actin filament binding // actin filament binding // actin filament binding	inferred from electronic annotation // not recorded // inferred from sequence or structural similarity // inferred from direct assay // inferred from electronic annotation // not recorded	---	---	Pfam // Pfam	IPR013098 // IPR013151	Immunoglobulin I-set // Immunoglobulin	17752029	0.00336674	-1.85327	-3.31946	-0.953018	0.2871	0.539587	0	10.5467	10.521	10.5934	10.5547	10.4221	10.4204	9.07301	9.81559	10.3465	9.4147	9.34031	9.35003
17763417	XM_001068767	Fam171b	family with sequence similarity 171, member B	3q24	Rn.22383	adipose tissue| brain| colon| dorsal root ganglion| embryonic tissue| eye| heart| ovary| pancreas| pineal gland| pituitary gland| metamorphosing embryo| fetus| juvenile| adult	chr3	+	67037142	67092329	---	---	---	---	---	---	---	---	---	---	---	---	---	---	17763417	0.00127636	-1.84124	-3.45335	-0.917303	0.265627	0.543113	0	10.5225	10.4519	10.2507	10.2457	10.1917	10.2062	9.36278	9.9169	9.38079	8.87481	9.10691	9.72268
17700041	ENSRNOT00000013408	Htr2a	5-hydroxytryptamine (serotonin) receptor 2A	15q11	Rn.10294 // Rn.146756	--- // brain| kidney| juvenile| adult	chr15	+	55463351	55533964	GO:0001659 // GO:0006661 // GO:0006661 // GO:0006950 // GO:0007186 // GO:0007208 // GO:0007210 // GO:0007568 // GO:0007613 // GO:0008219 // GO:0008284 // GO:0014059 // GO:0014065 // GO:0014065 // GO:0019233 // GO:0030431 // GO:0042493 // GO:0042493 // GO:0043267 // GO:0043406 // GO:0045907 // GO:0051209 // GO:0051209 // GO:0051967 // GO:0070371 // GO:0070371	temperature homeostasis // phosphatidylinositol biosynthetic process // phosphatidylinositol biosynthetic process // response to stress // G-protein coupled receptor signaling pathway // phospholipase C-activating serotonin receptor signaling pathway // serotonin receptor signaling pathway // aging // memory // cell death // positive regulation of cell proliferation // regulation of dopamine secr…	inferred from mutant phenotype // inferred from electronic annotation // not recorded // inferred from mutant phenotype // inferred from direct assay // inferred from direct assay // not recorded // inferred from expression pattern // inferred from mutant phenotype // inferred from mutant phenotype // inferred from mutant phenotype // inferred from mutant phenotype // inferred from electronic ann…	GO:0005624 // GO:0005737 // GO:0005829 // GO:0005886 // GO:0005886 // GO:0016021 // GO:0030425 // GO:0043198	membrane fraction // cytoplasm // cytosol // plasma membrane // plasma membrane // integral to membrane // dendrite // dendritic shaft	inferred from direct assay // inferred from direct assay // inferred from direct assay // inferred from direct assay // not recorded // inferred from electronic annotation // inferred from direct assay // inferred from direct assay	GO:0001965 // GO:0004435 // GO:0004435 // GO:0004993 // GO:0004993 // GO:0008144 // GO:0008144 // GO:0032403 // GO:0051378 // GO:0051378 // GO:0071886 // GO:0071886	G-protein alpha-subunit binding // phosphatidylinositol phospholipase C activity // phosphatidylinositol phospholipase C activity // serotonin receptor activity // serotonin receptor activity // drug binding // drug binding // protein complex binding // serotonin binding // serotonin binding // 1-(4-iodo-2,5-dimethoxyphenyl)propan-2-amine binding // 1-(4-iodo-2,5-dimethoxyphenyl)propan-2-amine bi…	inferred from mutant phenotype // inferred from electronic annotation // not recorded // inferred from direct assay // not recorded // inferred from electronic annotation // not recorded // inferred from physical interaction // inferred from direct assay // not recorded // inferred from electronic annotation // not recorded	---	---	Pfam	IPR000276	GPCR, rhodopsin-like, 7TM	17700041	0.00019	-1.83271	-3.57301	-0.885529	0.247838	0.54564	0	7.88072	8.08382	7.94926	8.13699	7.685	7.58065	6.67243	7.24201	7.4486	6.8004	6.96691	6.87291
17669429	ENSRNOT00000049180	Adcy5	adenylate cyclase 5	11q22	Rn.6278	adipose tissue| brain| heart| lung| ovary| prostate| spleen| testis| thymus|tailbud embryo| juvenile| adult	chr11	-	67290968	67437468	GO:0001973 // GO:0006171 // GO:0006171 // GO:0007189 // GO:0007191 // GO:0007195 // GO:0007626 // GO:0035556 // GO:0050885	adenosine receptor signaling pathway // cAMP biosynthetic process // cAMP biosynthetic process // adenylate cyclase-activating G-protein coupled receptor signaling pathway // adenylate cyclase-activating dopamine receptor signaling pathway // adenylate cyclase-inhibiting dopamine receptor signaling pathway // locomotory behavior // intracellular signal transduction // neuromuscular process contro…	not recorded // inferred from direct assay // not recorded // not recorded // not recorded // not recorded // not recorded // inferred from electronic annotation // not recorded	GO:0005622 // GO:0005624 // GO:0005768 // GO:0005886 // GO:0005886 // GO:0016020 // GO:0016021 // GO:0042383 // GO:0044424 // GO:0045121 // GO:0072372 // GO:0072372	intracellular // membrane fraction // endosome // plasma membrane // plasma membrane // membrane // integral to membrane // sarcolemma // intracellular part // membrane raft // primary cilium // primary cilium	inferred from electronic annotation // inferred from direct assay // inferred from direct assay // inferred from direct assay // not recorded // not recorded // inferred from electronic annotation // inferred from direct assay // inferred from direct assay // inferred from direct assay // not recorded // inferred from sequence or structural similarity	GO:0000166 // GO:0004016 // GO:0004016 // GO:0004016 // GO:0005524 // GO:0008179 // GO:0008294 // GO:0046872 // GO:0046982	nucleotide binding // adenylate cyclase activity // adenylate cyclase activity // adenylate cyclase activity // ATP binding // adenylate cyclase binding // calcium- and calmodulin-responsive adenylate cyclase activity // metal ion binding // protein heterodimerization activity	inferred from electronic annotation // inferred from direct assay // inferred from electronic annotation // not recorded // inferred from electronic annotation // not recorded // inferred from direct assay // inferred from electronic annotation // not recorded	---	---	Pfam // Pfam	IPR001054 // IPR009398	Adenylyl cyclase class-3/4/guanylyl cyclase // Adenylate cyclase-like	17669429	0.000577	-1.82023	-3.46934	-0.888431	0.256081	0.54938	0	10.8447	11.1364	10.7893	10.9634	10.7825	11.1977	9.88044	10.0708	10.5974	10.2037	9.57348	10.0577
17726554	NR_031889	Mir143	microRNA mir-143	---	---	---	chr18	-	57625113	57625217	---	---	---	---	---	---	---	---	---	---	---	---	---	---	17726554	0.000329	-1.82016	-3.60187	-0.883458	0.245278	0.549402	0	10.6807	10.7144	10.9916	10.6514	11.0639	10.7354	9.57448	10.0632	10.3953	9.86638	10.0404	9.597
17796702	XM_216317	Rpesp	RPE-spondin	5q11	Rn.144410	dorsal root ganglion| heart| kidney| lung| ovary| prostate| spleen|tailbud embryo| juvenile| adult	chr5	+	2516220	2547152	GO:0006955	immune response	inferred from electronic annotation	GO:0031012 // GO:0031012	extracellular matrix // extracellular matrix	inferred from electronic annotation // not recorded	GO:0005044 // GO:0030247	scavenger receptor activity // polysaccharide binding	inferred from electronic annotation // inferred from electronic annotation	---	---	---	---	---	17796702	0.00074	-1.81831	-3.37594	-0.891012	0.26393	0.549962	0	9.61279	9.60261	9.54157	9.72113	9.19958	9.36169	8.39992	8.79614	9.23371	8.52216	8.51651	8.22485
17876993	NM_001106962	Asb11	ankyrin repeat and SOCS box-containing 11	Xq21	Rn.6582	heart| muscle| ovary| adult	chrX	-	50771241	50794244	GO:0035556	intracellular signal transduction	inferred from electronic annotation	GO:0005622	intracellular	inferred from electronic annotation	---	---	---	---	---	---	---	---	17876993	0.000367	-1.8172	-3.44043	-0.880069	0.255802	0.550296	0	6.31386	6.6992	6.52034	6.58973	6.31634	6.85418	5.36992	5.60903	6.25525	5.43254	5.58188	5.76462
17800183	ENSRNOT00000064077	Dnajc6	DnaJ (Hsp40) homolog, subfamily C, member 6	5q33	Rn.23812	brain| dorsal root ganglion| ovary| pituitary gland| prostate| metamorphosing embryo| juvenile| adult	chr5	+	122155150	122309103	---	---	---	---	---	---	GO:0031072	heat shock protein binding	inferred from electronic annotation	---	---	Pfam	IPR001623	Heat shock protein DnaJ, N-terminal	17800183	0.00121129	-1.81576	-3.3224	-0.893532	0.268942	0.550735	0	9.18572	8.98894	9.0735	9.12319	9.05137	9.46824	8.45128	8.4885	8.0062	7.76471	8.03681	8.78227
17759587	NM_001013076	Dnajb4	DnaJ (Hsp40) homolog, subfamily B, member 4	2q45	Rn.198616	brain| lung| vibrissa| adult	chr2_random	+	4194382	4195270	---	---	---	GO:0005634 // GO:0005730 // GO:0005737 // GO:0005886	nucleus // nucleolus // cytoplasm // plasma membrane	not recorded // not recorded // not recorded // not recorded	---	---	---	---	---	---	---	---	17759587	0.000439	-1.81177	-3.23648	-0.859984	0.265716	0.551948	0	7.30598	7.15564	7.46286	7.44752	7.963	7.38334	6.40983	6.85232	6.93454	6.11521	6.69565	6.55087
17872330	FJ807484	LOC100362725	cyclin-dependent kinase-like 5	---	Rn.121553	brain| eye| lung| adult	chrX	+	55033499	55228646	GO:0046777 // GO:0046777	protein autophosphorylation // protein autophosphorylation	inferred from electronic annotation // not recorded	GO:0005634 // GO:0005634 // GO:0005730 // GO:0005737 // GO:0005737	nucleus // nucleus // nucleolus // cytoplasm // cytoplasm	inferred from electronic annotation // not recorded // not recorded // inferred from electronic annotation // not recorded	GO:0004672 // GO:0004674 // GO:0005524 // GO:0005524 // GO:0016301	protein kinase activity // protein serine/threonine kinase activity // ATP binding // ATP binding // kinase activity	not recorded // inferred from electronic annotation // inferred from electronic annotation // not recorded // not recorded	---	---	---	---	---	17872330	0.000511	-1.81097	-3.58649	-0.880861	0.245605	0.552189	0	9.01132	9.14449	9.16666	9.03994	8.87419	9.31729	8.10293	8.4267	8.68061	7.83633	7.89967	8.32248
17861201	NM_001109310	Efhd1	EF-hand domain family, member D1	9q35	Rn.12811	adipose tissue| brain| connective tissue| heart| kidney| pancreas| pineal gland| placenta| testis| juvenile| adult	chr9	+	86076009	86124552	GO:0031175 // GO:0031175	neuron projection development // neuron projection development	inferred from electronic annotation // not recorded	GO:0005739 // GO:0005743 // GO:0005743	mitochondrion // mitochondrial inner membrane // mitochondrial inner membrane	not recorded // inferred from electronic annotation // not recorded	GO:0005509	calcium ion binding	inferred from electronic annotation	---	---	---	---	---	17861201	0.00152261	-1.80971	-3.34475	-0.894449	0.267419	0.552576	0	10.7164	10.4825	10.7226	10.58	10.5176	10.8544	9.41373	9.98148	10.3547	9.35837	9.52947	9.86898
17641230	BC079474	Mamdc2	MAM domain containing 2	1q51	Rn.23790	adipose tissue| brain| colon| connective tissue| eye| heart| lung| prostate| fetus| adult	chr1	-	226590740	226755315	---	---	---	---	---	---	---	---	---	---	---	---	---	---	17641230	0.000671	-1.808	-3.23843	-0.873809	0.269825	0.553096	0	7.33911	6.82588	6.83393	7.0186	7.19942	7.34116	6.03474	6.78458	6.33043	5.74053	6.24406	6.1809
17749334	NM_080892	Selenbp1	selenium binding protein 1	2q34	Rn.16617	adipose tissue| brain| colon| eye| heart| kidney| liver| lung| ovary| prostate|tailbud embryo| juvenile| adult	chr2	-	189840450	189847639	GO:0015031 // GO:0050873	protein transport // brown fat cell differentiation	inferred from electronic annotation // not recorded	GO:0005730 // GO:0005730 // GO:0005829 // GO:0016020	nucleolus // nucleolus // cytosol // membrane	inferred from electronic annotation // not recorded // inferred from electronic annotation // inferred from electronic annotation	GO:0008430	selenium binding	inferred from electronic annotation	---	---	---	---	---	17749334	0.000503	-1.80405	-3.39594	-0.870656	0.256381	0.554308	0	9.18972	8.95859	8.8686	8.75688	8.6867	9.12152	8.26909	8.2668	7.80481	7.5956	7.95424	8.46755
17817059	NM_001100863	Galntl1	UDP-N-acetyl-alpha-D-galactosamine:polypeptide N-acetylgalactosaminyltransferase-like 1	6q24	Rn.40168	adipose tissue| brain| embryonic tissue| eye| heart| liver| pineal gland| prostate| metamorphosing embryo| adult	chr6	+	104285281	104366257	---	---	---	---	---	---	---	---	---	---	---	---	---	---	17817059	0.00133317	-1.79812	-3.06881	-0.87087	0.283781	0.556136	0	9.65369	10.0526	9.54619	9.36485	9.60199	9.83505	8.42812	8.84588	9.26934	8.92675	8.27258	9.08646
17801611	NM_001008514	Cldn19	claudin 19	5q36	Rn.229551	dorsal root ganglion| eye| kidney| adult	chr5	+	139838014	139842711	GO:0019227 // GO:0019227 // GO:0043297 // GO:0043297	neuronal action potential propagation // neuronal action potential propagation // apical junction assembly // apical junction assembly	inferred from electronic annotation // not recorded // inferred from electronic annotation // not recorded	GO:0005634 // GO:0005634 // GO:0005737 // GO:0005737 // GO:0005923 // GO:0005923 // GO:0016021 // GO:0016323 // GO:0016323 // GO:0030054 // GO:0043296	nucleus // nucleus // cytoplasm // cytoplasm // tight junction // tight junction // integral to membrane // basolateral plasma membrane // basolateral plasma membrane // cell junction // apical junction complex	inferred from electronic annotation // not recorded // inferred from electronic annotation // not recorded // inferred from electronic annotation // not recorded // inferred from electronic annotation // inferred from electronic annotation // not recorded // not recorded // not recorded	GO:0005198 // GO:0005198	structural molecule activity // structural molecule activity	inferred from electronic annotation // not recorded	---	---	---	---	---	17801611	0.000581	-1.78725	-3.12531	-0.829727	0.265486	0.559518	0	7.05825	7.23714	7.08552	6.99654	7.27126	7.83695	6.08936	6.43919	6.38166	6.38354	6.31057	6.90298
17718571	ENSRNOT00000020648	Omd	osteomodulin	17p14	Rn.30124	eye| kidney| lung| ovary| juvenile| adult	chr17	-	21015178	21023126	GO:0007155 // GO:0030500	cell adhesion // regulation of bone mineralization	inferred from electronic annotation // non-traceable author statement	GO:0005578	proteinaceous extracellular matrix	inferred from electronic annotation	---	---	---	---	---	Pfam // Pfam	IPR000372 // IPR001611	Leucine-rich repeat-containing N-terminal // Leucine-rich repeat	17718571	0.00392535	-1.78276	-3.17809	-0.884051	0.278171	0.560927	0	10.6403	10.5153	10.6189	10.554	10.5089	10.5049	9.46499	10.0723	10.1121	9.71495	8.93589	9.73781
17751135	NM_001106469	Myoz2	myozenin 2	2q42	Rn.12931	eye| heart| muscle| adult	chr2	-	219702470	219729176	---	---	---	GO:0015629 // GO:0030018	actin cytoskeleton // Z disc	inferred from electronic annotation // inferred from electronic annotation	---	---	---	---	---	---	---	---	17751135	2.34e-05	-1.78148	-4.00446	-0.837517	0.209146	0.561331	0	7.15389	7.14974	7.48982	7.24822	7.07269	7.43859	6.22693	6.58133	6.72728	6.37424	6.17534	6.44272
17745059	NM_001012347	Rgs7bp	regulator of G-protein signaling 7 binding protein	2q13	Rn.198108	brain| dorsal root ganglion| lung| prostate| juvenile| adult	chr2	-	35993050	36085686	GO:0007186 // GO:0007186 // GO:0009968	G-protein coupled receptor signaling pathway // G-protein coupled receptor signaling pathway // negative regulation of signal transduction	inferred from electronic annotation // not recorded // inferred from electronic annotation	GO:0005634 // GO:0005634 // GO:0005737 // GO:0005737 // GO:0005886 // GO:0005886	nucleus // nucleus // cytoplasm // cytoplasm // plasma membrane // plasma membrane	inferred from electronic annotation // not recorded // inferred from electronic annotation // not recorded // inferred from electronic annotation // not recorded	---	---	---	---	---	---	---	---	17745059	0.00385844	-1.77849	-2.93751	-0.881509	0.300087	0.562273	0	9.82366	10.1086	9.77876	9.98035	9.64499	10.0562	8.78185	9.34553	9.63757	9.18332	8.3652	8.78999
17786212	NM_024371	Slc6a1	solute carrier family 6 (neurotransmitter transporter, GABA), member 1	4q42	Rn.10035	brain| ovary| pineal gland| juvenile| adult	chr4	+	150249865	150265186	GO:0007612 // GO:0009636 // GO:0009636 // GO:0009744 // GO:0010033 // GO:0010243 // GO:0010288 // GO:0014054 // GO:0014070 // GO:0014074 // GO:0032229 // GO:0032355 // GO:0042220 // GO:0051260 // GO:0051592 // GO:0051939	learning // response to toxin // response to toxin // response to sucrose stimulus // response to organic substance // response to organic nitrogen // response to lead ion // positive regulation of gamma-aminobutyric acid secretion // response to organic cyclic compound // response to purine-containing compound // negative regulation of synaptic transmission, GABAergic // response to estradiol st…	inferred from mutant phenotype // inferred from expression pattern // inferred from mutant phenotype // inferred from expression pattern // inferred from mutant phenotype // inferred from expression pattern // inferred from expression pattern // inferred from mutant phenotype // inferred from expression pattern // inferred from mutant phenotype // inferred from mutant phenotype // inferred from e…	GO:0005886 // GO:0005886 // GO:0005887 // GO:0009986 // GO:0019717 // GO:0030424 // GO:0030424	plasma membrane // plasma membrane // integral to plasma membrane // cell surface // synaptosome // axon // axon	inferred from direct assay // not recorded // inferred from electronic annotation // inferred from direct assay // inferred from direct assay // inferred from electronic annotation // not recorded	GO:0005328 // GO:0005332 // GO:0005515	neurotransmitter:sodium symporter activity // gamma-aminobutyric acid:sodium symporter activity // protein binding	inferred from electronic annotation // inferred from direct assay // inferred from physical interaction	---	---	---	---	---	17786212	0.00270671	-1.77782	-3.12013	-0.873231	0.27987	0.562488	0	11.4033	11.054	11.0749	11.1274	11.3282	11.261	10.3438	10.8604	9.98339	9.72639	10.456	10.6393
17717825	NR_031832	Mir27b	microRNA mir-27b	---	---	---	chr17	-	7351449	7351545	---	---	---	---	---	---	---	---	---	---	---	---	---	---	17717825	0.000281	-1.77656	-3.36937	-0.838562	0.248878	0.562885	0	8.69833	8.60575	8.62923	9.09166	8.52779	8.4444	7.53364	7.95528	8.31261	7.88509	7.69399	7.58517
17675438	ENSRNOT00000041365	Fry	furry homolog (Drosophila)	12p12	Rn.36184	adipose tissue| brain| connective tissue| heart| lung| ovary| pancreas| pineal gland| prostate| spleen|tailbud embryo| juvenile| adult	chr12	-	4886882	5135963	---	---	---	---	---	---	---	---	---	---	---	---	---	---	17675438	0.000223	-1.76764	-3.97904	-0.838042	0.210614	0.565726	0	10.9222	11.1413	11.0635	11.1667	11.045	11.1627	9.88237	10.2502	10.5498	10.4878	10.0332	10.2699
17716741	NM_001100576	Akr1c19	aldo-keto reductase family 1, member C19	17q12.3	Rn.206655	lung| pancreas| small intestine| testis| juvenile| adult	chr17	+	77162221	77183258	---	---	---	---	---	---	GO:0016491	oxidoreductase activity	inferred from electronic annotation	---	---	---	---	---	17716741	0.00135502	-1.7622	-3.20463	-0.850191	0.265301	0.567474	0	8.07325	7.88872	7.86495	7.78438	7.68106	7.58677	6.72128	7.57509	6.95031	6.54019	6.80939	7.18171
17726552	NR_031891	Mir145	microRNA mir-145	---	---	---	chr18	-	57623747	57623834	---	---	---	---	---	---	---	---	---	---	---	---	---	---	17726552	0.00439815	-1.7615	-2.89543	-0.873122	0.301551	0.567699	0	10.1458	9.97399	10.3958	9.98531	10.309	10.0751	8.99326	9.62476	10.0005	8.99114	9.2831	8.75349
17739114	ENSRNOT00000012831	Il12a	interleukin 12A	2q31	Rn.207199	prostate	chr2	+	158710261	158717689	GO:0001916 // GO:0001916 // GO:0002860 // GO:0002860 // GO:0006955 // GO:0007050 // GO:0007050 // GO:0009615 // GO:0009615 // GO:0010224 // GO:0010224 // GO:0016477 // GO:0016477 // GO:0032496 // GO:0032496 // GO:0032700 // GO:0032700 // GO:0032729 // GO:0032729 // GO:0032816 // GO:0032816 // GO:0034393 // GO:0034393 // GO:0042102 // GO:0042102 // GO:0042520 // GO:0042520 // GO:0042832 // GO:0042…	positive regulation of T cell mediated cytotoxicity // positive regulation of T cell mediated cytotoxicity // positive regulation of natural killer cell mediated cytotoxicity directed against tumor cell target // positive regulation of natural killer cell mediated cytotoxicity directed against tumor cell target // immune response // cell cycle arrest // cell cycle arrest // response to virus // r…	inferred from electronic annotation // not recorded // inferred from electronic annotation // not recorded // inferred from electronic annotation // inferred from electronic annotation // not recorded // inferred from electronic annotation // not recorded // inferred from electronic annotation // not recorded // inferred from electronic annotation // not recorded // inferred from electronic annot…	GO:0005576 // GO:0005615 // GO:0005737 // GO:0005737 // GO:0043514 // GO:0043514	extracellular region // extracellular space // cytoplasm // cytoplasm // interleukin-12 complex // interleukin-12 complex	inferred from electronic annotation // not recorded // inferred from electronic annotation // not recorded // inferred from electronic annotation // not recorded	GO:0005125 // GO:0005125 // GO:0005143 // GO:0008083 // GO:0008083 // GO:0042163 // GO:0042163 // GO:0045513 // GO:0045513 // GO:0046982 // GO:0046982	cytokine activity // cytokine activity // interleukin-12 receptor binding // growth factor activity // growth factor activity // interleukin-12 beta subunit binding // interleukin-12 beta subunit binding // interleukin-27 binding // interleukin-27 binding // protein heterodimerization activity // protein heterodimerization activity	inferred from direct assay // not recorded // inferred from electronic annotation // inferred from electronic annotation // not recorded // inferred from electronic annotation // not recorded // inferred from electronic annotation // not recorded // inferred from electronic annotation // not recorded	---	---	Pfam	IPR004281	Interleukin-12 alpha subunit	17739114	1.82e-05	-1.76093	-3.96206	-0.817594	0.206356	0.56788	0	7.02477	6.86255	6.91682	6.89467	6.49355	6.79853	5.84278	6.24202	5.97023	6.19432	6.0701	5.76588
17736069	ENSRNOT00000020797 // ENSRNOT00000020797	LOC100359544 // Oxct1	succinyl-CoA:3-ketoacid-coenzyme A transferase 1, mitochondrial-like // 3-oxoacid CoA transferase 1	--- // 2q16	Rn.98472 // Rn.224503	adipose tissue| adrenal gland| brain| colon| connective tissue| dorsal root ganglion| eye| heart| kidney| liver| lung| muscle| ovary| placenta| prostate| small intestine|tailbud embryo| metamorphosing embryo| juvenile| adult // adipose tissue| adrenal gland| brain| colon| dorsal root ganglion| heart| kidney| lung| muscle| placenta| prostate| spleen|tailbud embryo| metamorphosing embryo| fetus| ju…	chr2	+	53934453	54029254	GO:0007420 // GO:0007507 // GO:0007584 // GO:0009725 // GO:0014823 // GO:0032024 // GO:0042493 // GO:0042594 // GO:0045471 // GO:0046950 // GO:0046950 // GO:0046952 // GO:0060612 // GO:0071229 // GO:0071333	brain development // heart development // response to nutrient // response to hormone stimulus // response to activity // positive regulation of insulin secretion // response to drug // response to starvation // response to ethanol // cellular ketone body metabolic process // cellular ketone body metabolic process // ketone body catabolic process // adipose tissue development // cellular response…	inferred from expression pattern // inferred from expression pattern // inferred from expression pattern // inferred from expression pattern // inferred from expression pattern // inferred from mutant phenotype // inferred from expression pattern // inferred from expression pattern // inferred from expression pattern // inferred from expression pattern // not recorded // inferred from electronic …	GO:0005739 // GO:0005739 // GO:0005759 // GO:0005739	mitochondrion // mitochondrion // mitochondrial matrix // mitochondrion	inferred from direct assay // not recorded // inferred from electronic annotation // inferred from electronic annotation	GO:0008260 // GO:0008260 // GO:0008410 // GO:0042803 // GO:0008260	3-oxoacid CoA-transferase activity // 3-oxoacid CoA-transferase activity // CoA-transferase activity // protein homodimerization activity // 3-oxoacid CoA-transferase activity	inferred from direct assay // not recorded // inferred from electronic annotation // inferred from direct assay // inferred from electronic annotation	---	---	Pfam	IPR004165	Coenzyme A transferase family I	17736069	0.000343	-1.75023	-3.59647	-0.82521	0.22945	0.571354	0	9.98205	9.69718	9.91749	9.89364	9.6174	9.83068	8.95742	9.20451	9.34039	8.55864	8.79635	9.12988
17751143	NM_001191963	Synpo2	synaptopodin 2	2q42	Rn.7078	adipose tissue| brain| colon| connective tissue| embryonic tissue| eye| heart| lung| muscle| ovary| placenta| prostate| metamorphosing embryo| fetus| juvenile| adult	chr2	-	219778072	219937734	---	---	---	GO:0005634 // GO:0005634 // GO:0015629 // GO:0030018	nucleus // nucleus // actin cytoskeleton // Z disc	inferred from direct assay // not recorded // not recorded // inferred from direct assay	GO:0051371 // GO:0051371 // GO:0071889 // GO:0071889	muscle alpha-actinin binding // muscle alpha-actinin binding // 14-3-3 protein binding // 14-3-3 protein binding	not recorded // inferred from sequence or structural similarity // not recorded // inferred from sequence or structural similarity	---	---	---	---	---	17751143	0.000311	-1.74163	-3.82234	-0.818329	0.214091	0.574173	0	11.6675	11.8018	11.783	11.6141	11.714	11.8782	10.716	10.9648	11.3457	11.0335	10.5844	10.9043
17607677	---	---	---	---	---	---	---	---	0	0	---	---	---	---	---	---	---	---	---	---	---	---	---	---	17607677	0.000277	-1.74144	-3.25593	-0.799055	0.245416	0.574238	0	7.3192	6.80415	7.10845	6.61928	7.14404	6.89255	5.73759	6.50346	6.17605	6.242	6.15212	6.28213
17609095	---	---	---	---	---	---	---	---	0	0	---	---	---	---	---	---	---	---	---	---	---	---	---	---	17609095	0.000277	-1.74144	-3.25593	-0.799055	0.245416	0.574238	0	7.3192	6.80415	7.10845	6.61928	7.14404	6.89255	5.73759	6.50346	6.17605	6.242	6.15212	6.28213
17639411	NM_153626	Npas4	neuronal PAS domain protein 4	1q43	Rn.86654	brain| adult	chr1	-	207597735	207602499	GO:0006351 // GO:0045893 // GO:0045944 // GO:0045944	transcription, DNA-dependent // positive regulation of transcription, DNA-dependent // positive regulation of transcription from RNA polymerase II promoter // positive regulation of transcription from RNA polymerase II promoter	inferred from electronic annotation // not recorded // inferred from electronic annotation // not recorded	GO:0005634 // GO:0005667 // GO:0005667	nucleus // transcription factor complex // transcription factor complex	not recorded // inferred from electronic annotation // not recorded	GO:0003677 // GO:0003677 // GO:0004871 // GO:0046982 // GO:0046982	DNA binding // DNA binding // signal transducer activity // protein heterodimerization activity // protein heterodimerization activity	inferred from electronic annotation // not recorded // inferred from electronic annotation // inferred from direct assay // not recorded	---	---	---	---	---	17639411	0.000272	-1.73908	-3.27707	-0.791364	0.241485	0.575018	0	6.46525	6.15585	6.59173	6.93026	6.28894	6.54009	5.49306	5.61821	5.86708	5.93778	5.88965	5.41814
17670783	NM_001013977	Aifm3	apoptosis-inducing factor, mitochondrion-associated 3	11q23	Rn.138718	brain| kidney| placenta| juvenile| adult	chr11	-	85496302	85512831	GO:0006917 // GO:0008635 // GO:0051882	induction of apoptosis // activation of cysteine-type endopeptidase activity involved in apoptotic process by cytochrome c // mitochondrial depolarization	not recorded // not recorded // not recorded	GO:0005634 // GO:0005737 // GO:0005739 // GO:0005743 // GO:0005783 // GO:0005829 // GO:0005886	nucleus // cytoplasm // mitochondrion // mitochondrial inner membrane // endoplasmic reticulum // cytosol // plasma membrane	not recorded // not recorded // not recorded // not recorded // not recorded // not recorded // not recorded	GO:0008656 // GO:0016491 // GO:0050660	cysteine-type endopeptidase activator activity involved in apoptotic process // oxidoreductase activity // flavin adenine dinucleotide binding	not recorded // inferred from electronic annotation // inferred from electronic annotation	---	---	---	---	---	17670783	0.000507	-1.73851	-3.36464	-0.815861	0.242481	0.575204	0	9.18706	9.03445	8.92891	9.13223	8.708	9.01406	8.25385	8.54804	8.05037	7.66177	8.20033	8.3952
17717827	NR_031826	Mir23b	microRNA mir-23b	---	---	---	chr17	-	7351688	7351784	---	---	---	---	---	---	---	---	---	---	---	---	---	---	17717827	2.31e-06	-1.73791	-4.55096	-0.800519	0.175901	0.575403	0	8.95536	9.09541	9.03856	9.098	8.87271	8.84508	7.95477	8.22909	8.38579	8.14954	8.29046	8.09235
17653763	ENSRNOT00000003633	Abat	4-aminobutyrate aminotransferase	10q12	Rn.10090	brain| eye| kidney| liver| pancreas| juvenile| adult	chr10	-	7040725	7137154	GO:0001666 // GO:0007620 // GO:0007626 // GO:0009448 // GO:0009450 // GO:0010039 // GO:0035094 // GO:0042135 // GO:0042220 // GO:0042493 // GO:0045471 // GO:0045776 // GO:0048148 // GO:0048148	response to hypoxia // copulation // locomotory behavior // gamma-aminobutyric acid metabolic process // gamma-aminobutyric acid catabolic process // response to iron ion // response to nicotine // neurotransmitter catabolic process // response to cocaine // response to drug // response to ethanol // negative regulation of blood pressure // behavioral response to cocaine // behavioral response to…	inferred from mutant phenotype // inferred from mutant phenotype // inferred from mutant phenotype // inferred from electronic annotation // inferred by curator // inferred from direct assay // inferred from mutant phenotype // inferred by curator // inferred from mutant phenotype // inferred from direct assay // inferred from direct assay // inferred from mutant phenotype // not recorded // infe…	GO:0005739 // GO:0005739 // GO:0005739 // GO:0005759 // GO:0019717 // GO:0032144 // GO:0032144	mitochondrion // mitochondrion // mitochondrion // mitochondrial matrix // synaptosome // 4-aminobutyrate transaminase complex // 4-aminobutyrate transaminase complex	inferred from direct assay // not recorded // inferred from sequence or structural similarity // inferred from electronic annotation // inferred from direct assay // not recorded // inferred from sequence or structural similarity	GO:0003867 // GO:0003867 // GO:0003867 // GO:0003867 // GO:0030170 // GO:0030170 // GO:0030170 // GO:0032145 // GO:0042803 // GO:0042803 // GO:0047298	4-aminobutyrate transaminase activity // 4-aminobutyrate transaminase activity // 4-aminobutyrate transaminase activity // 4-aminobutyrate transaminase activity // pyridoxal phosphate binding // pyridoxal phosphate binding // pyridoxal phosphate binding // succinate-semialdehyde dehydrogenase binding // protein homodimerization activity // protein homodimerization activity // (S)-3-amino-2-methyl…	inferred from direct assay // inferred from electronic annotation // not recorded // inferred from sequence or structural similarity // inferred from electronic annotation // not recorded // inferred from sequence or structural similarity // inferred from sequence or structural similarity // not recorded // inferred from sequence or structural similarity // inferred from electronic annotation	---	---	Pfam	IPR005814	Aminotransferase class-III	17653763	0.00319744	-1.73742	-2.88976	-0.839016	0.290341	0.575566	0	10.3816	9.99712	10.1619	9.88264	10.2855	10.3107	9.49142	9.57262	9.15333	8.77276	9.03702	9.95821
17720914	ENSRNOT00000022711	Itga8	integrin, alpha 8	17q12.3	Rn.69726	brain| embryonic tissue| kidney| lung| ovary| placenta| spleen| testis| metamorphosing embryo| juvenile| adult	chr17	-	86427195	86649274	GO:0001656 // GO:0007420 // GO:0007613 // GO:0030030 // GO:0030198 // GO:0030511 // GO:0042472 // GO:0045184 // GO:0048745 // GO:2000721	metanephros development // brain development // memory // cell projection organization // extracellular matrix organization // positive regulation of transforming growth factor beta receptor signaling pathway // inner ear morphogenesis // establishment of protein localization // smooth muscle tissue development // positive regulation of transcription from RNA polymerase II promoter involved in sm…	not recorded // inferred from expression pattern // not recorded // not recorded // not recorded // not recorded // not recorded // not recorded // not recorded // not recorded	GO:0014069 // GO:0032591 // GO:0043204 // GO:0045177	postsynaptic density // dendritic spine membrane // perikaryon // apical part of cell	inferred from direct assay // inferred from direct assay // inferred from direct assay // not recorded	GO:0003674	molecular_function	no biological data available	---	---	Pfam // Pfam // Pfam	IPR013517 // IPR013649 // IPR018184	FG-GAP repeat // Integrin alpha-2 // Integrin alpha chain, C-terminal cytoplasmic region, conserved site	17720914	0.00166394	-1.73739	-3.2105	-0.828745	0.258135	0.575577	0	11.5212	11.5906	11.5578	11.2872	11.6154	11.6815	10.1617	10.7816	11.1467	10.8194	10.406	10.9658
17815556	NM_019304	Dgkb	diacylglycerol kinase, beta	6q21	Rn.11413	brain| eye| ovary| pancreas| prostate| adult	chr6	+	56715327	57479658	GO:0007205 // GO:0016310 // GO:0035556	protein kinase C-activating G-protein coupled receptor signaling pathway // phosphorylation // intracellular signal transduction	inferred from electronic annotation // not recorded // inferred from electronic annotation	GO:0005622 // GO:0005624 // GO:0005737 // GO:0005886 // GO:0005886	intracellular // membrane fraction // cytoplasm // plasma membrane // plasma membrane	inferred from electronic annotation // inferred from direct assay // inferred from electronic annotation // inferred from electronic annotation // not recorded	GO:0004143 // GO:0004143 // GO:0004143 // GO:0005509 // GO:0005524	diacylglycerol kinase activity // diacylglycerol kinase activity // diacylglycerol kinase activity // calcium ion binding // ATP binding	inferred from direct assay // inferred from electronic annotation // not recorded // inferred from electronic annotation // inferred from electronic annotation	---	---	---	---	---	17815556	0.000903	-1.73546	-2.99412	-0.804038	0.268539	0.576215	0	9.35627	9.95317	9.44429	9.52136	9.49121	9.17675	8.12816	8.99039	8.97818	8.83136	8.57032	8.62041
17635894	---	---	---	---	---	---	chr1	-	163695070	163696128	---	---	---	---	---	---	---	---	---	---	---	---	---	---	17635894	0.00057	-1.73369	-3.50436	-0.815574	0.232731	0.576804	0	7.48609	7.32507	7.61941	7.29277	7.51578	7.35777	6.41821	6.83856	7.04489	6.7188	6.23967	6.44332
17641322	NM_001191953	Pgm5	phosphoglucomutase 5	1q51	Rn.226542	heart| ovary| prostate| juvenile| adult	chr1	-	228107411	228300945	GO:0005978 // GO:0005992 // GO:0008150 // GO:0019388	glycogen biosynthetic process // trehalose biosynthetic process // biological_process // galactose catabolic process	not recorded // not recorded // no biological data available // not recorded	GO:0001725 // GO:0005575 // GO:0005829 // GO:0005913 // GO:0005914 // GO:0005925 // GO:0009898 // GO:0014704 // GO:0016010 // GO:0030018 // GO:0030055 // GO:0042383 // GO:0043034	stress fiber // cellular_component // cytosol // cell-cell adherens junction // spot adherens junction // focal adhesion // internal side of plasma membrane // intercalated disc // dystrophin-associated glycoprotein complex // Z disc // cell-substrate junction // sarcolemma // costamere	not recorded // no biological data available // not recorded // not recorded // not recorded // not recorded // not recorded // not recorded // not recorded // not recorded // not recorded // not recorded // not recorded	GO:0000287 // GO:0003674 // GO:0004614 // GO:0016868	magnesium ion binding // molecular_function // phosphoglucomutase activity // intramolecular transferase activity, phosphotransferases	inferred from electronic annotation // no biological data available // not recorded // not recorded	---	---	---	---	---	17641322	1.48e-06	-1.72964	-4.45881	-0.789401	0.177043	0.578155	0	11.0502	11.0303	10.9673	11.0305	10.9478	11.3336	10.2169	10.4042	10.3088	10.0669	10.2205	10.406
17674722	XM_001080521	RGD1306556	similar to hypothetical protein A530094D01	12q16	Rn.138867	brain| colon| fetus| adult	chr12	+	44451049	44559584	---	---	---	---	---	---	---	---	---	---	---	---	---	---	17674722	0.000278	-1.71824	-3.60522	-0.796956	0.221056	0.581991	0	9.38732	9.41674	9.47234	9.5647	9.29023	9.65715	8.40251	8.72885	9.03349	8.90744	8.38093	8.55353
17746576	XM_001062720	Naaladl2	N-acetylated alpha-linked acidic dipeptidase-like 2	2q24	Rn.212990	heart| adult	chr2	-	109460670	110229529	---	---	---	---	---	---	---	---	---	---	---	---	---	---	17746576	2.03e-05	-1.7157	-4.00273	-0.784367	0.195958	0.582852	0	8.31382	7.92991	7.97154	8.0106	8.06397	8.00863	7.16212	7.58786	7.15282	7.21647	7.06825	7.40475
17793653	ENSRNOT00000008032	Pdzrn3	PDZ domain containing RING finger 3	4q34	Rn.3111	brain| embryonic tissue| eye| heart| placenta| prostate|tailbud embryo| metamorphosing embryo| fetus| adult	chr4	-	136044210	136254971	GO:0007528 // GO:0007528 // GO:0016567 // GO:0016567	neuromuscular junction development // neuromuscular junction development // protein ubiquitination // protein ubiquitination	inferred from electronic annotation // not recorded // not recorded // inferred from sequence or structural similarity	GO:0031594 // GO:0031594	neuromuscular junction // neuromuscular junction	inferred from electronic annotation // not recorded	GO:0004842 // GO:0004842 // GO:0004842 // GO:0008270	ubiquitin-protein ligase activity // ubiquitin-protein ligase activity // ubiquitin-protein ligase activity // zinc ion binding	inferred from electronic annotation // not recorded // inferred from sequence or structural similarity // inferred from electronic annotation	---	---	Pfam // Pfam	IPR001478 // IPR018957	PDZ domain // Zinc finger, C3HC4 RING-type	17793653	2.24e-05	-1.71374	-3.81546	-0.776941	0.20363	0.58352	0	10.2034	10.4008	10.1449	10.3337	10.3043	10.6554	9.51471	9.6982	9.46835	9.70124	9.26468	9.73361
17815482	NM_001106725	Agr2	anterior gradient 2 homolog (Xenopus laevis)	6q16	Rn.98889	colon| eye| lung| prostate| small intestine| adult	chr6	+	54695633	54716858	GO:0008150 // GO:0070254 // GO:0070254	biological_process // mucus secretion // mucus secretion	no biological data available // inferred from electronic annotation // not recorded	GO:0005575 // GO:0005739 // GO:0005739 // GO:0005783 // GO:0005783	cellular_component // mitochondrion // mitochondrion // endoplasmic reticulum // endoplasmic reticulum	no biological data available // inferred from electronic annotation // not recorded // inferred from electronic annotation // not recorded	GO:0002162 // GO:0003674	dystroglycan binding // molecular_function	not recorded // no biological data available	---	---	---	---	---	17815482	0.000106	-1.71018	-3.45403	-0.775571	0.224541	0.584733	0	7.46897	7.23562	7.16423	6.94401	6.90147	7.22561	6.03226	6.53014	6.59242	6.46985	6.16978	6.49202
17746977	NM_021771	Trpc3	transient receptor potential cation channel, subfamily C, member 3	2q25	Rn.45385	brain| embryonic tissue| lung| ovary| metamorphosing embryo| juvenile| adult	chr2	-	123117180	123184016	GO:0010524 // GO:0010524 // GO:0033198 // GO:0033198 // GO:0051592 // GO:0051592 // GO:0070588	positive regulation of calcium ion transport into cytosol // positive regulation of calcium ion transport into cytosol // response to ATP // response to ATP // response to calcium ion // response to calcium ion // calcium ion transmembrane transport	inferred from electronic annotation // not recorded // inferred from electronic annotation // not recorded // inferred from electronic annotation // not recorded // not recorded	GO:0005887 // GO:0005887	integral to plasma membrane // integral to plasma membrane	inferred from electronic annotation // not recorded	GO:0005227 // GO:0005262 // GO:0070679 // GO:0070679	calcium activated cation channel activity // calcium channel activity // inositol 1,4,5 trisphosphate binding // inositol 1,4,5 trisphosphate binding	inferred from direct assay // inferred from electronic annotation // inferred from electronic annotation // not recorded	---	---	---	---	---	17746977	0.000227	-1.70255	-3.30499	-0.759904	0.229926	0.587355	0	7.76575	8.09232	8.12279	7.76781	7.425	7.87036	6.97685	7.23075	7.1698	7.31793	6.79598	6.9933
17662919	NM_173307	Abca5	ATP-binding cassette, subfamily A (ABC1), member 5	10q32.1	Rn.35782	brain| dorsal root ganglion| lung| ovary| pituitary gland| placenta| adult	chr10	-	99724778	99793593	GO:0010745 // GO:0010745 // GO:0015918 // GO:0033344 // GO:0033344 // GO:0034375 // GO:0034375	negative regulation of macrophage derived foam cell differentiation // negative regulation of macrophage derived foam cell differentiation // sterol transport // cholesterol efflux // cholesterol efflux // high-density lipoprotein particle remodeling // high-density lipoprotein particle remodeling	inferred from electronic annotation // not recorded // non-traceable author statement // inferred from electronic annotation // not recorded // inferred from electronic annotation // not recorded	GO:0000139 // GO:0005764 // GO:0005765 // GO:0005770 // GO:0005794 // GO:0016021 // GO:0031902	Golgi membrane // lysosome // lysosomal membrane // late endosome // Golgi apparatus // integral to membrane // late endosome membrane	inferred from electronic annotation // not recorded // inferred from electronic annotation // not recorded // inferred from direct assay // inferred from electronic annotation // inferred from electronic annotation	GO:0005524 // GO:0016887	ATP binding // ATPase activity	inferred from electronic annotation // inferred from electronic annotation	---	---	---	---	---	17662919	3.81e-06	-1.70171	-4.37532	-0.763111	0.174413	0.587644	0	8.68912	8.68166	8.79491	9.06913	8.66269	8.81488	7.90869	8.06898	8.14231	8.12895	7.93436	7.95044
17817527	ENSRNOT00000011599	Flvcr2	feline leukemia virus subgroup C cellular receptor family, member 2	6q31	Rn.92663	brain| connective tissue| kidney| lung| ovary| placenta| prostate| spleen| testis| metamorphosing embryo| juvenile| adult	chr6	+	109853763	109933029	GO:0015886 // GO:0015886 // GO:0055085	heme transport // heme transport // transmembrane transport	not recorded // inferred from sequence or structural similarity // inferred from electronic annotation	GO:0005886 // GO:0016021	plasma membrane // integral to membrane	inferred from electronic annotation // inferred from electronic annotation	GO:0015232 // GO:0015232 // GO:0020037 // GO:0020037	heme transporter activity // heme transporter activity // heme binding // heme binding	not recorded // inferred from sequence or structural similarity // not recorded // inferred from sequence or structural similarity	---	---	Pfam	IPR011701	Major facilitator superfamily	17817527	1.43e-05	-1.69993	-3.98576	-0.769402	0.193037	0.58826	0	7.65833	7.81831	7.62578	7.89103	7.7662	7.50798	6.75482	6.92732	7.17835	6.70955	7.07303	7.00817
17774906	ENSRNOT00000006863	Ldlrad3	low density lipoprotein receptor class A domain containing 3	3q31	Rn.225474	brain| metamorphosing embryo	chr3	-	87108483	87275069	GO:0006898 // GO:0070613	receptor-mediated endocytosis // regulation of protein processing	not recorded // not recorded	GO:0005886 // GO:0016020	plasma membrane // membrane	not recorded // not recorded	GO:0001540	beta-amyloid binding	not recorded	---	---	Pfam	IPR002172	Low-density lipoprotein (LDL) receptor class A repeat	17774906	1.71e-07	-1.69991	-5.38574	-0.767277	0.142464	0.588266	0	9.76573	9.68092	9.62796	9.72082	9.68532	9.748	8.90986	9.07707	8.861	9.00985	8.94146	8.82585
17613732	NM_001191947	Dact3	dapper, antagonist of beta-catenin, homolog 3 (Xenopus laevis)	1q21	Rn.93232	brain| connective tissue| eye| heart| adult	chr1	+	77201808	77213537	---	---	---	---	---	---	---	---	---	---	---	---	---	---	17613732	0.000362	-1.69623	-3.16452	-0.76984	0.243272	0.589542	0	8.42984	8.78118	8.29259	8.36676	8.25675	8.74039	7.59947	7.71795	8.23165	7.6624	7.56886	7.46813
17654666	NM_001009620	Tmem204	transmembrane protein 204	10q12	Rn.16780	brain| connective tissue| eye| kidney| lung| muscle| ovary| pancreas| placenta| prostate| spleen| juvenile| adult	chr10	-	14304565	14329967	GO:0001945 // GO:0001945 // GO:0030947 // GO:0051145 // GO:0051145	lymph vessel development // lymph vessel development // regulation of vascular endothelial growth factor receptor signaling pathway // smooth muscle cell differentiation // smooth muscle cell differentiation	inferred from electronic annotation // not recorded // not recorded // inferred from electronic annotation // not recorded	GO:0005886 // GO:0005886 // GO:0005912 // GO:0016021	plasma membrane // plasma membrane // adherens junction // integral to membrane	inferred from electronic annotation // not recorded // inferred from electronic annotation // inferred from electronic annotation	---	---	---	---	---	---	---	---	17654666	0.00149228	-1.6951	-2.9469	-0.785217	0.266455	0.589935	0	10.1095	10.4041	10.305	10.3339	10.1358	10.6855	9.45935	9.94863	10.0083	9.37244	9.14408	9.32971
17766597	ENSRNOT00000042853	Plcb4	phospholipase C, beta 4	3q36	Rn.6155	adrenal gland| brain| connective tissue| embryonic tissue| eye| heart| liver| lung| ovary| pancreas| pituitary gland| prostate| metamorphosing embryo| juvenile| adult	chr3	+	123706313	124077490	GO:0006629 // GO:0007602 // GO:0016042 // GO:0035556 // GO:0043267	lipid metabolic process // phototransduction // lipid catabolic process // intracellular signal transduction // negative regulation of potassium ion transport	inferred from electronic annotation // non-traceable author statement // inferred from electronic annotation // inferred from electronic annotation // inferred from mutant phenotype	GO:0005622 // GO:0005626 // GO:0005634 // GO:0005737 // GO:0005790 // GO:0014069 // GO:0030425	intracellular // insoluble fraction // nucleus // cytoplasm // smooth endoplasmic reticulum // postsynaptic density // dendrite	inferred from electronic annotation // inferred from direct assay // not recorded // inferred from direct assay // not recorded // not recorded // not recorded	GO:0004435 // GO:0004871 // GO:0005509 // GO:0051019	phosphatidylinositol phospholipase C activity // signal transducer activity // calcium ion binding // mitogen-activated protein kinase binding	inferred from electronic annotation // inferred from electronic annotation // inferred from electronic annotation // inferred from physical interaction	---	---	Pfam // Pfam // Pfam // Pfam // Pfam	IPR000008 // IPR000909 // IPR001711 // IPR009535 // IPR015359	C2 calcium-dependent membrane targeting // Phospholipase C, phosphatidylinositol-specific , X domain // Phospholipase C, phosphatidylinositol-specific, Y domain // Phosphatidylinositol-4, 5-bisphosphate phosphodiesterase beta, conserved site // Phospholipase C, phosphoinositol-specific, EF-hand-like	17766597	7.31e-05	-1.69322	-3.68255	-0.767736	0.20848	0.590591	0	10.4237	10.5673	10.2466	10.2524	10.2902	10.5586	9.48602	9.95719	9.70354	9.58024	9.30146	9.70396
17745749	NM_019225	Slc1a3	solute carrier family 1 (glial high affinity glutamate transporter), member 3	2q16	Rn.34134	adipose tissue| brain| heart| lung| ovary| pituitary gland| fetus| juvenile| adult	chr2	-	58270236	58347613	GO:0003333 // GO:0006536 // GO:0006537 // GO:0006537 // GO:0006836 // GO:0007605 // GO:0007605 // GO:0009416 // GO:0009416 // GO:0009449 // GO:0009449 // GO:0009611 // GO:0009611 // GO:0010035 // GO:0015807 // GO:0015813 // GO:0015813 // GO:0015813 // GO:0015813 // GO:0021545 // GO:0021545 // GO:0031223 // GO:0031223 // GO:0042493 // GO:0042493 // GO:0043490 // GO:0046677 // GO:0046677 // GO:0048…	amino acid transmembrane transport // glutamate metabolic process // glutamate biosynthetic process // glutamate biosynthetic process // neurotransmitter transport // sensory perception of sound // sensory perception of sound // response to light stimulus // response to light stimulus // gamma-aminobutyric acid biosynthetic process // gamma-aminobutyric acid biosynthetic process // response to wo…	not recorded // not recorded // inferred from electronic annotation // not recorded // traceable author statement // inferred from electronic annotation // not recorded // inferred from electronic annotation // not recorded // inferred from electronic annotation // not recorded // inferred from electronic annotation // not recorded // inferred from direct assay // not recorded // inferred from di…	GO:0005624 // GO:0005743 // GO:0005886 // GO:0005886 // GO:0009986 // GO:0009986 // GO:0016020 // GO:0016021 // GO:0016323 // GO:0042995 // GO:0043005 // GO:0043025 // GO:0043025 // GO:0043197 // GO:0043205 // GO:0043205 // GO:0045202	membrane fraction // mitochondrial inner membrane // plasma membrane // plasma membrane // cell surface // cell surface // membrane // integral to membrane // basolateral plasma membrane // cell projection // neuron projection // neuronal cell body // neuronal cell body // dendritic spine // fibril // fibril // synapse	inferred from direct assay // inferred from direct assay // inferred from direct assay // not recorded // inferred from electronic annotation // not recorded // inferred from electronic annotation // inferred from electronic annotation // inferred from direct assay // not recorded // inferred from direct assay // inferred from electronic annotation // not recorded // inferred from direct assay //…	GO:0005313 // GO:0005313 // GO:0005314 // GO:0005314 // GO:0016595 // GO:0016595 // GO:0016597 // GO:0017153	L-glutamate transmembrane transporter activity // L-glutamate transmembrane transporter activity // high-affinity glutamate transmembrane transporter activity // high-affinity glutamate transmembrane transporter activity // glutamate binding // glutamate binding // amino acid binding // sodium:dicarboxylate symporter activity	inferred from direct assay // traceable author statement // inferred from mutant phenotype // not recorded // inferred from electronic annotation // not recorded // not recorded // inferred from electronic annotation	---	---	---	---	---	17745749	0.00225874	-1.68994	-2.99809	-0.789364	0.263289	0.591737	0	10.7407	10.3695	10.4631	10.7598	10.6095	10.5981	9.97915	10.2999	9.48713	9.2598	9.93794	9.84071
17749411	NM_001013912	Mllt11	myeloid/lymphoid or mixed-lineage leukemia (trithorax homolog, Drosophila); translocated to, 11	2q34	Rn.144837	adrenal gland| brain| colon| connective tissue| dorsal root ganglion| embryonic tissue| eye| heart| lung| ovary| pancreas| pituitary gland| prostate| testis| thymus| metamorphosing embryo| fetus| juvenile| adult	chr2	-	190127887	190137658	GO:0008150 // GO:0043065 // GO:0043065 // GO:0045893 // GO:0045893 // GO:0051901 // GO:0051901 // GO:0090200 // GO:0090200 // GO:0097191 // GO:0097191 // GO:0097193 // GO:0097193	biological_process // positive regulation of apoptotic process // positive regulation of apoptotic process // positive regulation of transcription, DNA-dependent // positive regulation of transcription, DNA-dependent // positive regulation of mitochondrial depolarization // positive regulation of mitochondrial depolarization // positive regulation of release of cytochrome c from mitochondria // p…	no biological data available // not recorded // inferred from sequence or structural similarity // not recorded // inferred from sequence or structural similarity // not recorded // inferred from sequence or structural similarity // not recorded // inferred from sequence or structural similarity // not recorded // inferred from sequence or structural similarity // not recorded // inferred from se…	GO:0005575 // GO:0005622 // GO:0005622	cellular_component // intracellular // intracellular	no biological data available // not recorded // inferred from sequence or structural similarity	GO:0003674	molecular_function	no biological data available	---	---	---	---	---	17749411	5.48e-05	-1.68741	-3.67455	-0.761547	0.207249	0.592624	0	8.82509	9.12324	9.03365	9.19001	8.80644	9.05235	8.16896	8.34035	8.62692	8.11634	8.02941	8.17952
17838879	FQ225154	Apol3	apolipoprotein L, 3	7q34	Rn.145692	colon| heart| kidney| lung| ovary| placenta| spleen| juvenile| adult	chr7	-	115511368	115520184	GO:0006869 // GO:0042157	lipid transport // lipoprotein metabolic process	inferred from electronic annotation // inferred from electronic annotation	GO:0005576	extracellular region	inferred from electronic annotation	GO:0008289	lipid binding	inferred from electronic annotation	---	---	---	---	---	17838879	0.000412	-1.68419	-3.52597	-0.769151	0.218139	0.593759	0	8.88775	8.90457	8.77504	8.93253	8.64037	8.91015	7.79815	8.41624	8.29806	8.11054	7.73257	8.07995
17711717	NM_012820	Acsl1	acyl-CoA synthetase long-chain family member 1	16q11	Rn.6215	adipose tissue| adrenal gland| brain| colon| connective tissue| eye| heart| kidney| liver| lung| muscle| nerve| ovary| pancreas| pineal gland| pituitary gland| placenta| prostate| small intestine| testis| fetus| juvenile| adult	chr16	-	49036892	49081416	GO:0001676 // GO:0006629 // GO:0006631 // GO:0006641 // GO:0007584 // GO:0010033 // GO:0014070 // GO:0015908 // GO:0033211 // GO:0033211 // GO:0034201 // GO:0042178 // GO:0042493 // GO:0044539 // GO:0071902 // GO:0071902	long-chain fatty acid metabolic process // lipid metabolic process // fatty acid metabolic process // triglyceride metabolic process // response to nutrient // response to organic substance // response to organic cyclic compound // fatty acid transport // adiponectin-mediated signaling pathway // adiponectin-mediated signaling pathway // response to oleic acid // xenobiotic catabolic process // r…	not recorded // traceable author statement // inferred from mutant phenotype // inferred from genetic interaction // inferred from expression pattern // inferred from direct assay // inferred from expression pattern // inferred from genetic interaction // inferred from electronic annotation // not recorded // inferred from expression pattern // inferred from direct assay // inferred from expressi…	GO:0005625 // GO:0005739 // GO:0005741 // GO:0005778 // GO:0005783 // GO:0005789 // GO:0005792 // GO:0005886 // GO:0016021	soluble fraction // mitochondrion // mitochondrial outer membrane // peroxisomal membrane // endoplasmic reticulum // endoplasmic reticulum membrane // microsome // plasma membrane // integral to membrane	inferred from direct assay // not recorded // inferred from direct assay // inferred from direct assay // inferred from direct assay // inferred from electronic annotation // inferred from electronic annotation // inferred from direct assay // inferred from electronic annotation	GO:0003987 // GO:0004467 // GO:0004467 // GO:0005524	acetate-CoA ligase activity // long-chain fatty acid-CoA ligase activity // long-chain fatty acid-CoA ligase activity // ATP binding	traceable author statement // inferred from direct assay // not recorded // inferred from electronic annotation	---	---	---	---	---	17711717	0.000194	-1.68167	-3.45604	-0.760361	0.220009	0.594645	0	10.3922	10.6824	10.3547	10.5033	10.2186	10.4822	9.8803	9.90583	9.81192	9.40466	9.32344	9.74511
17808996	NM_023991	Prkaa2	protein kinase, AMP-activated, alpha 2 catalytic subunit	5q34	Rn.64583	brain| dorsal root ganglion| eye| heart| muscle|tailbud embryo| metamorphosing embryo| adult	chr5	-	126007672	126074012	GO:0006351 // GO:0006355 // GO:0006468 // GO:0006633 // GO:0006695 // GO:0006914 // GO:0006950 // GO:0006950 // GO:0008610 // GO:0008610 // GO:0010508 // GO:0010508 // GO:0014823 // GO:0016055 // GO:0019216 // GO:0031000 // GO:0031669 // GO:0031669 // GO:0032007 // GO:0032007 // GO:0035404 // GO:0042149 // GO:0042149 // GO:0042593 // GO:0042593 // GO:0042752 // GO:0042752 // GO:0043066 // GO:0043…	transcription, DNA-dependent // regulation of transcription, DNA-dependent // protein phosphorylation // fatty acid biosynthetic process // cholesterol biosynthetic process // autophagy // response to stress // response to stress // lipid biosynthetic process // lipid biosynthetic process // positive regulation of autophagy // positive regulation of autophagy // response to activity // Wnt recept…	inferred from electronic annotation // inferred from electronic annotation // inferred from direct assay // inferred from electronic annotation // inferred from electronic annotation // inferred from electronic annotation // inferred from direct assay // not recorded // not recorded // inferred from sequence or structural similarity // not recorded // inferred from sequence or structural similari…	GO:0005634 // GO:0005634 // GO:0005654 // GO:0005737 // GO:0016324 // GO:0031588 // GO:0043234	nucleus // nucleus // nucleoplasm // cytoplasm // apical plasma membrane // AMP-activated protein kinase complex // protein complex	not recorded // traceable author statement // traceable author statement // inferred from direct assay // inferred from direct assay // inferred from direct assay // inferred from direct assay	GO:0003682 // GO:0003682 // GO:0004672 // GO:0004674 // GO:0004674 // GO:0004674 // GO:0004679 // GO:0004679 // GO:0004679 // GO:0005515 // GO:0005524 // GO:0005524 // GO:0030674 // GO:0035174 // GO:0035174 // GO:0046872	chromatin binding // chromatin binding // protein kinase activity // protein serine/threonine kinase activity // protein serine/threonine kinase activity // protein serine/threonine kinase activity // AMP-activated protein kinase activity // AMP-activated protein kinase activity // AMP-activated protein kinase activity // protein binding // ATP binding // ATP binding // protein binding, bridging …	not recorded // inferred from sequence or structural similarity // inferred from direct assay // inferred from direct assay // inferred from electronic annotation // not recorded // inferred from direct assay // inferred from mutant phenotype // not recorded // inferred from physical interaction // inferred from direct assay // inferred from electronic annotation // inferred from direct assay // …	GenMAPP	Fatty_Acid_Synthesis	---	---	---	17808996	0.00083	-1.68097	-3.4471	-0.772296	0.224042	0.594894	0	10.3733	10.4473	10.5625	10.5162	10.3108	10.4144	9.30103	9.75448	10.1609	9.6861	9.61433	9.47381
17808038	ENSRNOT00000002309	Dfnb31	deafness, autosomal recessive 31	5q24	Rn.231801	adipose tissue| colon| dorsal root ganglion| kidney| lung| pancreas| pineal gland| placenta| prostate| testis|tailbud embryo| adult	chr5	-	80382665	80464817	GO:0001895 // GO:0001895 // GO:0007605 // GO:0007605 // GO:0050953 // GO:0050953 // GO:0060122 // GO:0060122	retina homeostasis // retina homeostasis // sensory perception of sound // sensory perception of sound // sensory perception of light stimulus // sensory perception of light stimulus // inner ear receptor stereocilium organization // inner ear receptor stereocilium organization	inferred from electronic annotation // not recorded // inferred from electronic annotation // not recorded // inferred from electronic annotation // not recorded // not recorded // inferred from sequence or structural similarity	GO:0001917 // GO:0002142 // GO:0002142 // GO:0005624 // GO:0005625 // GO:0005737 // GO:0005737 // GO:0005884 // GO:0005884 // GO:0005929 // GO:0030424 // GO:0030425 // GO:0030426 // GO:0032391 // GO:0032420 // GO:0032420 // GO:0032420 // GO:0032421 // GO:0043025 // GO:0043198 // GO:0045202	photoreceptor inner segment // stereocilia ankle link complex // stereocilia ankle link complex // membrane fraction // soluble fraction // cytoplasm // cytoplasm // actin filament // actin filament // cilium // axon // dendrite // growth cone // photoreceptor connecting cilium // stereocilium // stereocilium // stereocilium // stereocilium bundle // neuronal cell body // dendritic shaft // synap…	inferred from direct assay // inferred from electronic annotation // not recorded // inferred from direct assay // inferred from direct assay // inferred from electronic annotation // not recorded // inferred from electronic annotation // not recorded // not recorded // inferred from direct assay // inferred from direct assay // inferred from electronic annotation // inferred from direct assay //…	GO:0019904	protein domain specific binding	inferred from physical interaction	---	---	Pfam	IPR001478	PDZ domain	17808038	0.000461	-1.68052	-3.05359	-0.750613	0.245813	0.595055	0	8.28605	8.80469	8.28764	8.23485	8.14761	8.15831	7.32547	7.64377	7.97533	7.74483	7.35825	7.36783
17730165	NM_001191558	Mtss1l	metastasis suppressor 1-like	19q12	Rn.101261	brain| dorsal root ganglion| lung| prostate| metamorphosing embryo| juvenile| adult	chr19	+	40640947	40661240	GO:0007165 // GO:0046847	signal transduction // filopodium assembly	inferred from electronic annotation // inferred from electronic annotation	---	---	---	GO:0008093 // GO:0017124	cytoskeletal adaptor activity // SH3 domain binding	inferred from electronic annotation // inferred from electronic annotation	---	---	---	---	---	17730165	0.00212619	-1.67995	-3.32611	-0.781807	0.235052	0.595255	0	9.996	10.01	9.97791	10.0205	10.0291	9.95227	8.95227	9.48474	9.76554	9.077	8.98783	9.02761
17707585	ENSRNOT00000066265 // ENSRNOT00000066265	LOC100364455 // LOC100360205	mKIAA0992 protein-like // palladin	--- // ---	Rn.201831	adipose tissue| brain| colon| connective tissue| eye| heart| lung| pituitary gland| placenta| prostate| spleen|tailbud embryo| fetus| juvenile| adult	chr16	+	31644846	31933792	---	---	---	GO:0005634 // GO:0005884 // GO:0031083	nucleus // actin filament // BLOC-1 complex	not recorded // not recorded // not recorded	---	---	---	---	---	Pfam // Pfam // Pfam	IPR013098 // IPR013106 // IPR013151	Immunoglobulin I-set // Immunoglobulin V-set // Immunoglobulin	17707585	1.32e-06	-1.67523	-4.5286	-0.746775	0.164902	0.596931	0	10.1359	10.3927	10.2594	10.2744	10.1863	10.3227	9.26103	9.60123	9.63533	9.54458	9.52103	9.52766
17743459	ENSRNOT00000055318	Ttll7	tubulin tyrosine ligase-like family, member 7	2q44	Rn.158385	brain| eye| testis| juvenile| adult	chr2	+	245076731	245194146	GO:0006464	cellular protein modification process	inferred from electronic annotation	---	---	---	GO:0004835	tubulin-tyrosine ligase activity	inferred from electronic annotation	---	---	Pfam	IPR004344	Tubulin-tyrosine ligase	17743459	0.000429	-1.67353	-3.58297	-0.759322	0.211926	0.597538	0	10.4691	10.6041	10.6537	10.5004	10.5902	10.4047	9.38718	9.85618	10.0636	9.99717	9.55766	9.80447
17832028	ENSRNOT00000013374	Pfkm	phosphofructokinase, muscle	7q36	Rn.11004	adipose tissue| adrenal gland| brain| connective tissue| dorsal root ganglion| eye| heart| kidney| muscle| ovary| pancreas| pineal gland| pituitary gland| prostate| spleen| testis| thymus|tailbud embryo| metamorphosing embryo| juvenile| adult	chr7	+	136822203	136846040	GO:0001678 // GO:0006002 // GO:0006002 // GO:0006096 // GO:0006096 // GO:0006096 // GO:0030388 // GO:0032024 // GO:0032024 // GO:0042593 // GO:0046716 // GO:0046716 // GO:0046835 // GO:0051259 // GO:0051289	cellular glucose homeostasis // fructose 6-phosphate metabolic process // fructose 6-phosphate metabolic process // glycolysis // glycolysis // glycolysis // fructose 1,6-bisphosphate metabolic process // positive regulation of insulin secretion // positive regulation of insulin secretion // glucose homeostasis // muscle cell homeostasis // muscle cell homeostasis // carbohydrate phosphorylation …	non-traceable author statement // inferred from direct assay // not recorded // inferred from direct assay // inferred from electronic annotation // not recorded // inferred from direct assay // inferred from electronic annotation // not recorded // not recorded // inferred from electronic annotation // not recorded // not recorded // not recorded // inferred from direct assay	GO:0005625 // GO:0005829 // GO:0005945 // GO:0005945 // GO:0016324 // GO:0016324	soluble fraction // cytosol // 6-phosphofructokinase complex // 6-phosphofructokinase complex // apical plasma membrane // apical plasma membrane	inferred from direct assay // not recorded // inferred from electronic annotation // not recorded // inferred from electronic annotation // not recorded	GO:0003872 // GO:0003872 // GO:0003872 // GO:0005524 // GO:0005524 // GO:0008022 // GO:0008022 // GO:0008443 // GO:0008443 // GO:0008443 // GO:0016208 // GO:0019900 // GO:0019900 // GO:0030246 // GO:0042802 // GO:0042802 // GO:0046872 // GO:0070061 // GO:0070095	6-phosphofructokinase activity // 6-phosphofructokinase activity // 6-phosphofructokinase activity // ATP binding // ATP binding // protein C-terminus binding // protein C-terminus binding // phosphofructokinase activity // phosphofructokinase activity // phosphofructokinase activity // AMP binding // kinase binding // kinase binding // carbohydrate binding // identical protein binding // identic…	inferred from direct assay // not recorded // inferred from sequence or structural similarity // inferred from direct assay // not recorded // inferred from electronic annotation // not recorded // inferred from mutant phenotype // not recorded // non-traceable author statement // inferred from direct assay // inferred from electronic annotation // not recorded // inferred from direct assay // in…	---	---	Pfam	IPR000023	Phosphofructokinase domain	17832028	0.00017	-1.6701	-3.3316	-0.746	0.223917	0.598766	0	8.8647	9.0587	8.59805	8.78923	8.56167	8.90086	7.96389	8.20241	8.3464	7.68078	7.92161	8.18213
17875536	NM_001014065	Zcchc12	zinc finger, CCHC domain containing 12	Xq12	Rn.23849	brain| dorsal root ganglion| eye| lung| pituitary gland| testis| metamorphosing embryo| adult	chrX	-	8729463	8732648	GO:0006351 // GO:0006355 // GO:0030509 // GO:2000327	transcription, DNA-dependent // regulation of transcription, DNA-dependent // BMP signaling pathway // positive regulation of ligand-dependent nuclear receptor transcription coactivator activity	inferred from electronic annotation // inferred from electronic annotation // not recorded // not recorded	GO:0005634 // GO:0016607	nucleus // nuclear speck	not recorded // not recorded	GO:0003676 // GO:0008270 // GO:0030374 // GO:0032183	nucleic acid binding // zinc ion binding // ligand-dependent nuclear receptor transcription coactivator activity // SUMO binding	inferred from electronic annotation // inferred from electronic annotation // not recorded // not recorded	---	---	---	---	---	17875536	0.000989	-1.66537	-3.00635	-0.751824	0.250078	0.600466	0	7.43495	7.73145	7.21551	7.31843	7.24232	7.48744	6.5853	6.76929	7.0096	6.07089	6.7377	6.74637
17736974	NM_001107659	Sema5a	sema domain, seven thrombospondin repeats (type 1 and type 1-like), transmembrane domain (TM) and short cytoplasmic domain, (semaphorin) 5A	2q23	Rn.14619	adrenal gland| brain| dorsal root ganglion| embryonic tissue| eye| heart| kidney| ovary| prostate| spleen| metamorphosing embryo| adult	chr2	+	84725092	85158599	GO:0001569 // GO:0001569 // GO:0007165 // GO:0007411 // GO:0048754	patterning of blood vessels // patterning of blood vessels // signal transduction // axon guidance // branching morphogenesis of a tube	inferred from electronic annotation // not recorded // not recorded // not recorded // not recorded	GO:0016021 // GO:0016021	integral to membrane // integral to membrane	inferred from electronic annotation // not recorded	GO:0008046 // GO:0008046	axon guidance receptor activity // axon guidance receptor activity	inferred from electronic annotation // not recorded	---	---	---	---	---	17736974	0.000471	-1.66077	-3.287	-0.747067	0.22728	0.602131	0	9.34173	9.21128	9.00201	9.10758	9.24488	9.40234	8.07831	8.49959	8.74808	8.66251	8.18443	8.65448
17617941	NM_031238	Sh3gl3	SH3-domain GRB2-like 3	1q31	Rn.5909	adrenal gland| brain| eye| liver| lung| ovary| spleen| testis| juvenile| adult	chr1	+	138398334	138529056	GO:0006897	endocytosis	inferred from electronic annotation	GO:0005737 // GO:0031901	cytoplasm // early endosome membrane	not recorded // inferred from electronic annotation	GO:0005515 // GO:0008289 // GO:0042802 // GO:0042802	protein binding // lipid binding // identical protein binding // identical protein binding	inferred from physical interaction // inferred from electronic annotation // inferred from electronic annotation // not recorded	---	---	---	---	---	17617941	0.00063	-1.66006	-2.96772	-0.736456	0.248155	0.602386	0	7.34234	7.05258	7.3265	7.66628	7.03461	7.41767	6.74709	6.59546	6.15323	6.33538	6.90205	6.68804
17796533	ENSRNOT00000002535	Tmtc1	transmembrane and tetratricopeptide repeat containing 1	4q44	Rn.214691	prostate	chr4	-	185853778	186069316	---	---	---	GO:0005739	mitochondrion	not recorded	---	---	---	---	---	Pfam // Pfam // Pfam // Pfam // Pfam	IPR001440 // IPR011716 // IPR011717 // IPR013105 // IPR013618	Tetratricopeptide TPR-1 // Tetratricopeptide TPR-3 // Tetratricopeptide TPR-4 // Tetratricopeptide TPR2 // Domain of unknown function DUF1736	17796533	0.00140712	-1.65732	-3.07185	-0.753448	0.245275	0.603385	0	10.2474	10.234	10.217	10.3383	9.94164	10.3252	9.39901	9.65919	9.75184	9.04758	9.11671	9.80848
17670824	ENSRNOT00000031819	Serpind1	serpin peptidase inhibitor, clade D (heparin cofactor), member 1	11q23	Rn.10553	brain| liver| juvenile	chr11	-	85666714	85677716	GO:0007596 // GO:0008150 // GO:0010951 // GO:0030162	blood coagulation // biological_process // negative regulation of endopeptidase activity // regulation of proteolysis	inferred from electronic annotation // no biological data available // not recorded // not recorded	GO:0005575	cellular_component	no biological data available	GO:0004867 // GO:0004867 // GO:0008201	serine-type endopeptidase inhibitor activity // serine-type endopeptidase inhibitor activity // heparin binding	not recorded // traceable author statement // inferred from electronic annotation	---	---	Pfam	IPR023796	Serpin domain	17670824	0.000133	-1.65725	-3.31681	-0.731486	0.220539	0.603411	0	7.19764	6.78392	6.67685	6.99546	7.13374	6.98393	6.28429	6.56866	5.90909	6.09468	6.23189	6.294
17812204	NM_001109273	Tmem51	transmembrane protein 51	5q36	Rn.224483	adrenal gland| colon| connective tissue| liver| pineal gland| prostate| spleen| juvenile| adult	chr5	-	160938672	160988578	---	---	---	---	---	---	---	---	---	---	---	---	---	---	17812204	0.000339	-1.6523	-3.56149	-0.739339	0.207592	0.605216	0	9.6018	9.66721	9.47309	9.68691	9.50059	9.70054	8.86435	9.03511	9.21947	8.70568	8.51101	8.85849
17706047	NM_181368	Mustn1	musculoskeletal, embryonic nuclear protein 1	16p16	Rn.203378	brain| embryonic tissue| eye| heart| muscle| ovary| placenta| spleen| adult	chr16	+	6311963	6314228	GO:0030326 // GO:0042060 // GO:0042246	embryonic limb morphogenesis // wound healing // tissue regeneration	inferred from expression pattern // inferred from direct assay // inferred from direct assay	GO:0005634 // GO:0005654	nucleus // nucleoplasm	inferred from direct assay // inferred from direct assay	---	---	---	---	---	---	---	---	17706047	0.000989	-1.65197	-3.22735	-0.747154	0.231507	0.605337	0	11.8465	11.7422	11.8631	11.8784	11.5651	11.8412	10.7041	11.3185	11.4928	10.8321	10.934	10.9722
17761320	NM_001108578	Aif1l	allograft inflammatory factor 1-like	3p11	Rn.17100	dorsal root ganglion| embryonic tissue| eye| heart| kidney| ovary| placenta| prostate| spleen|tailbud embryo| juvenile| adult	chr3	+	11053196	11078079	---	---	---	GO:0005884 // GO:0005925 // GO:0015629 // GO:0043234	actin filament // focal adhesion // actin cytoskeleton // protein complex	not recorded // not recorded // not recorded // inferred from direct assay	GO:0005509 // GO:0051015	calcium ion binding // actin filament binding	inferred from electronic annotation // not recorded	---	---	---	---	---	17761320	0.000982	-1.64989	-3.31697	-0.74502	0.224609	0.6061	0	9.13644	9.17038	9.06929	9.18545	8.9347	9.17022	8.05812	8.57505	8.81284	8.42633	8.19161	8.1324
17647491	NM_001108278	Sat2	spermidine/spermine N1-acetyltransferase family member 2	10q24	Rn.23795	brain| connective tissue| eye| heart| kidney| adult	chr10	+	56440651	56442403	GO:0008150	biological_process	no biological data available	GO:0005575	cellular_component	no biological data available	GO:0003674 // GO:0008080	molecular_function // N-acetyltransferase activity	no biological data available // inferred from electronic annotation	---	---	---	---	---	17647491	4.85e-05	-1.648	-4.08796	-0.728679	0.17825	0.606798	0	8.48034	8.27424	8.32031	8.38351	8.3522	8.43116	7.7579	7.95704	7.52024	7.52697	7.59772	7.5098
17805996	ENSRNOT00000009718	Necab1	N-terminal EF-hand calcium binding protein 1	5q13	Rn.64485	dorsal root ganglion| adult	chr5	-	29427273	29664037	---	---	---	GO:0005634 // GO:0005634 // GO:0005730 // GO:0005737 // GO:0005737 // GO:0005737 // GO:0043231	nucleus // nucleus // nucleolus // cytoplasm // cytoplasm // cytoplasm // intracellular membrane-bounded organelle	inferred from electronic annotation // not recorded // not recorded // inferred from direct assay // inferred from electronic annotation // not recorded // not recorded	GO:0005509	calcium ion binding	inferred from electronic annotation	---	---	Pfam	IPR007138	Antibiotic biosynthesis monooxygenase	17805996	0.000128	-1.64265	-3.28573	-0.716104	0.217943	0.608774	0	7.6178	7.28454	7.05573	7.12399	7.39503	7.19672	6.34922	6.75856	6.8375	6.52646	6.3301	6.57535
17858512	ENSRNOT00000063860	Inpp4a	inositol polyphosphate-4-phosphatase, type I	9q21	Rn.11215	brain| connective tissue| dorsal root ganglion| ovary| pituitary gland| prostate| juvenile| adult	chr9	+	36238645	36356933	GO:0036092	phosphatidylinositol-3-phosphate biosynthetic process	traceable author statement	---	---	---	GO:0016316 // GO:0034597	phosphatidylinositol-3,4-bisphosphate 4-phosphatase activity // phosphatidylinositol-4,5-bisphosphate 4-phosphatase activity	traceable author statement // inferred from electronic annotation	---	---	---	---	---	17858512	4.33e-07	-1.63835	-4.77903	-0.710199	0.148607	0.61037	0	8.8379	8.88793	8.93787	8.77685	8.82821	9.0702	8.12359	8.1415	8.18011	8.26712	8.12246	8.24298
17742246	NM_031027	Dpyd	dihydropyrimidine dehydrogenase	2q41	Rn.158382	brain| dorsal root ganglion| eye| kidney| liver| lung| prostate| spleen| juvenile| adult	chr2	+	214931901	215818809	GO:0006145 // GO:0006145 // GO:0006208 // GO:0006208 // GO:0006208 // GO:0006210 // GO:0006210 // GO:0006212 // GO:0006212 // GO:0006212 // GO:0006214 // GO:0006214 // GO:0006214 // GO:0006222 // GO:0007584 // GO:0007623 // GO:0019483 // GO:0019860 // GO:0042493 // GO:0051384 // GO:0055114	purine base catabolic process // purine base catabolic process // pyrimidine base catabolic process // pyrimidine base catabolic process // pyrimidine base catabolic process // thymine catabolic process // thymine catabolic process // uracil catabolic process // uracil catabolic process // uracil catabolic process // thymidine catabolic process // thymidine catabolic process // thymidine cataboli…	inferred from electronic annotation // not recorded // inferred from direct assay // not recorded // traceable author statement // inferred from electronic annotation // not recorded // inferred from electronic annotation // not recorded // inferred from sequence or structural similarity // inferred from electronic annotation // not recorded // inferred from sequence or structural similarity // i…	GO:0005625 // GO:0005737 // GO:0005737 // GO:0005829 // GO:0005829 // GO:0005829	soluble fraction // cytoplasm // cytoplasm // cytosol // cytosol // cytosol	inferred from direct assay // not recorded // inferred from sequence or structural similarity // inferred from direct assay // inferred from electronic annotation // not recorded	GO:0000166 // GO:0002058 // GO:0004158 // GO:0009055 // GO:0017113 // GO:0017113 // GO:0017113 // GO:0017113 // GO:0042803 // GO:0042803 // GO:0042803 // GO:0046872 // GO:0050661 // GO:0051536 // GO:0051539	nucleotide binding // uracil binding // dihydroorotate oxidase activity // electron carrier activity // dihydropyrimidine dehydrogenase (NADP+) activity // dihydropyrimidine dehydrogenase (NADP+) activity // dihydropyrimidine dehydrogenase (NADP+) activity // dihydropyrimidine dehydrogenase (NADP+) activity // protein homodimerization activity // protein homodimerization activity // protein homod…	inferred from electronic annotation // inferred from direct assay // inferred from electronic annotation // inferred from electronic annotation // inferred from direct assay // inferred from electronic annotation // not recorded // inferred from sequence or structural similarity // inferred from direct assay // inferred from electronic annotation // not recorded // inferred from electronic annota…	---	---	---	---	---	17742246	2.66e-05	-1.63523	-3.93909	-0.71551	0.181644	0.611536	0	7.26114	7.13235	7.29264	7.36027	7.2115	7.40662	6.32046	6.79063	6.38656	6.623	6.59404	6.65678
17654512	NM_053811	Slc9a3r2	solute carrier family 9 (sodium/hydrogen exchanger), member 3 regulator 2	10q12	Rn.39351	brain| embryonic tissue| eye| heart| lung| nerve| ovary| pituitary gland| placenta| prostate| small intestine| fetus| juvenile| adult	chr10	-	13890293	13900807	GO:0014067 // GO:0014067 // GO:0045838 // GO:0048839	negative regulation of phosphatidylinositol 3-kinase cascade // negative regulation of phosphatidylinositol 3-kinase cascade // positive regulation of membrane potential // inner ear development	inferred from electronic annotation // not recorded // inferred from direct assay // inferred from expression pattern	GO:0005634 // GO:0005634 // GO:0005737 // GO:0005737 // GO:0005886 // GO:0012505 // GO:0016324 // GO:0016324 // GO:0016324	nucleus // nucleus // cytoplasm // cytoplasm // plasma membrane // endomembrane system // apical plasma membrane // apical plasma membrane // apical plasma membrane	inferred from direct assay // not recorded // inferred from direct assay // not recorded // inferred from direct assay // inferred from electronic annotation // inferred from direct assay // inferred from mutant phenotype // not recorded	GO:0005102 // GO:0005515 // GO:0008013 // GO:0008022 // GO:0016247 // GO:0019902 // GO:0019902 // GO:0030165	receptor binding // protein binding // beta-catenin binding // protein C-terminus binding // channel regulator activity // phosphatase binding // phosphatase binding // PDZ domain binding	inferred from electronic annotation // inferred from physical interaction // inferred from electronic annotation // inferred from electronic annotation // inferred from mutant phenotype // inferred from electronic annotation // not recorded // inferred from mutant phenotype	---	---	---	---	---	17654512	0.00108839	-1.63422	-3.15071	-0.728421	0.231193	0.611913	0	10.09	10.1693	10.3121	10.0297	10.1079	10.3248	9.44133	9.54161	9.68582	9.40117	8.88657	9.70681
17789948	NM_001100963	Aass	aminoadipate-semialdehyde synthase	4q22	Rn.198671	embryonic tissue| kidney| liver| prostate| metamorphosing embryo| fetus| juvenile| adult	chr4	-	49479938	49539782	GO:0008150 // GO:0019477 // GO:0033512 // GO:0055114	biological_process // L-lysine catabolic process // L-lysine catabolic process to acetyl-CoA via saccharopine // oxidation-reduction process	no biological data available // not recorded // inferred from electronic annotation // not recorded	GO:0005575 // GO:0005737 // GO:0005739 // GO:0005739 // GO:0043231	cellular_component // cytoplasm // mitochondrion // mitochondrion // intracellular membrane-bounded organelle	no biological data available // not recorded // inferred from electronic annotation // not recorded // not recorded	GO:0000166 // GO:0003674 // GO:0047130 // GO:0047130 // GO:0047131 // GO:0047131	nucleotide binding // molecular_function // saccharopine dehydrogenase (NADP+, L-lysine-forming) activity // saccharopine dehydrogenase (NADP+, L-lysine-forming) activity // saccharopine dehydrogenase (NAD+, L-glutamate-forming) activity // saccharopine dehydrogenase (NAD+, L-glutamate-forming) activity	inferred from electronic annotation // no biological data available // inferred from electronic annotation // not recorded // inferred from electronic annotation // not recorded	---	---	---	---	---	17789948	0.000544	-1.63106	-3.36109	-0.723292	0.215196	0.6131	0	8.03793	7.97429	7.85868	8.15467	8.11141	8.08472	7.22521	7.72233	7.16437	7.04947	7.16544	7.55512
17794339	NM_001100489	Wnt5b	wingless-type MMTV integration site family, member 5B	4q42	Rn.58724	connective tissue| lung| prostate| juvenile| adult	chr4	-	155747648	155763554	GO:0002062 // GO:0016055 // GO:0030335 // GO:0042060 // GO:0045600 // GO:0090090	chondrocyte differentiation // Wnt receptor signaling pathway // positive regulation of cell migration // wound healing // positive regulation of fat cell differentiation // negative regulation of canonical Wnt receptor signaling pathway	not recorded // not recorded // not recorded // inferred from expression pattern // not recorded // not recorded	GO:0005575 // GO:0009986 // GO:0031012	cellular_component // cell surface // extracellular matrix	no biological data available // not recorded // not recorded	GO:0003674 // GO:0005102	molecular_function // receptor binding	no biological data available // not recorded	---	---	---	---	---	17794339	4.37e-05	-1.62915	-3.53377	-0.706957	0.200058	0.613816	0	8.13447	8.357	8.09224	8.28416	8.0462	8.44102	7.49861	7.73611	7.4871	7.18591	7.66213	7.54351
17637216	NM_031834	Sult1a1	sulfotransferase family, cytosolic, 1A, phenol-preferring, member 1	1q35-q37	Rn.1507	adipose tissue| brain| dorsal root ganglion| eye| heart| kidney| liver| lung| muscle| prostate| spleen| juvenile| adult	chr1	-	185829205	185832728	GO:0006584 // GO:0006805 // GO:0006805 // GO:0006950 // GO:0008152 // GO:0008210 // GO:0008210 // GO:0008217 // GO:0009812 // GO:0017144 // GO:0017144 // GO:0018960 // GO:0042221 // GO:0051384 // GO:0051923 // GO:0051923	catecholamine metabolic process // xenobiotic metabolic process // xenobiotic metabolic process // response to stress // metabolic process // estrogen metabolic process // estrogen metabolic process // regulation of blood pressure // flavonoid metabolic process // drug metabolic process // drug metabolic process // 4-nitrophenol metabolic process // response to chemical stimulus // response to gl…	inferred from direct assay // inferred from direct assay // not recorded // inferred from direct assay // not recorded // inferred from mutant phenotype // not recorded // inferred from expression pattern // not recorded // inferred from direct assay // traceable author statement // inferred from direct assay // inferred from direct assay // inferred from mutant phenotype // inferred from direct …	GO:0005829 // GO:0005829	cytosol // cytosol	inferred from direct assay // traceable author statement	GO:0000166 // GO:0004062 // GO:0004062 // GO:0008146 // GO:0008146 // GO:0042803 // GO:0047894 // GO:0050294 // GO:0050656	nucleotide binding // aryl sulfotransferase activity // aryl sulfotransferase activity // sulfotransferase activity // sulfotransferase activity // protein homodimerization activity // flavonol 3-sulfotransferase activity // steroid sulfotransferase activity // 3'-phosphoadenosine 5'-phosphosulfate binding	not recorded // inferred from direct assay // not recorded // inferred from direct assay // not recorded // inferred from direct assay // not recorded // not recorded // inferred from direct assay	---	---	---	---	---	17637216	0.00229862	-1.62432	-2.99901	-0.729151	0.243131	0.615642	0	11.7013	11.83	11.8255	11.826	11.62	11.9191	11.0336	11.4593	10.9935	10.6015	10.8291	11.4302
17805477	ENSRNOT00000061903	LOC366300	hypothetical LOC366300	5q12	Rn.203101	adrenal gland| colon| dorsal root ganglion| liver| ovary| pineal gland| pituitary gland| prostate| spleen| fetus| adult	chr5	-	12362759	12432366	---	---	---	---	---	---	GO:0004719	protein-L-isoaspartate (D-aspartate) O-methyltransferase activity	inferred from electronic annotation	---	---	---	---	---	17805477	4.34e-06	-1.62312	-4.00858	-0.700987	0.174872	0.616096	0	10.4346	10.4137	10.2935	10.1316	10.2168	10.35	9.46498	9.85487	9.53508	9.63345	9.65661	9.48926
17621557	NM_013084	Acadsb	acyl-CoA dehydrogenase, short/branched chain	1q41	Rn.44423	adipose tissue| brain| connective tissue| dorsal root ganglion| eye| heart| kidney| liver| muscle| ovary| pituitary gland| placenta| prostate| spleen|tailbud embryo| metamorphosing embryo| juvenile| adult	chr1	+	190987657	191026275	GO:0006631 // GO:0006635 // GO:0006637	fatty acid metabolic process // fatty acid beta-oxidation // acyl-CoA metabolic process	traceable author statement // traceable author statement // inferred from direct assay	GO:0005739 // GO:0005739 // GO:0005759	mitochondrion // mitochondrion // mitochondrial matrix	not recorded // traceable author statement // inferred from electronic annotation	GO:0003995 // GO:0003995 // GO:0009055 // GO:0016937 // GO:0050660	acyl-CoA dehydrogenase activity // acyl-CoA dehydrogenase activity // electron carrier activity // short-branched-chain-acyl-CoA dehydrogenase activity // flavin adenine dinucleotide binding	inferred from direct assay // not recorded // inferred from direct assay // inferred from direct assay // inferred from electronic annotation	---	---	---	---	---	17621557	0.000899	-1.62288	-3.06817	-0.716049	0.23338	0.616189	0	9.22116	8.86671	9.01207	8.94457	8.80658	8.87163	8.09217	8.48164	8.18059	7.7671	8.3248	8.58011
17634454	NM_001109149	Nmb	neuromedin B	1q31	Rn.18763	dorsal root ganglion| adult	chr1	-	137097463	137100207	GO:0007204 // GO:0007218 // GO:0008284 // GO:0008343 // GO:0042593 // GO:0046887 // GO:0046888 // GO:0050482	elevation of cytosolic calcium ion concentration // neuropeptide signaling pathway // positive regulation of cell proliferation // adult feeding behavior // glucose homeostasis // positive regulation of hormone secretion // negative regulation of hormone secretion // arachidonic acid secretion	inferred from direct assay // inferred from electronic annotation // inferred from direct assay // inferred from direct assay // inferred from direct assay // inferred from direct assay // inferred from mutant phenotype // inferred from direct assay	GO:0019717	synaptosome	inferred from direct assay	GO:0031710	neuromedin B receptor binding	inferred from physical interaction	---	---	---	---	---	17634454	0.000251	-1.62116	-3.11849	-0.700936	0.224767	0.616844	0	7.42883	7.04746	7.49611	7.20319	7.01212	7.36602	6.88372	6.59093	6.32278	6.31488	6.47665	6.75915
17823174	NM_031057	Aldh6a1	aldehyde dehydrogenase 6 family, member A1	6q31	Rn.2098	adipose tissue| brain| colon| dorsal root ganglion| embryonic tissue| heart| kidney| liver| lung| muscle| ovary| pancreas| pituitary gland| prostate| spleen| thymus| metamorphosing embryo| fetus| juvenile| adult	chr6	-	108495781	108516414	GO:0006210 // GO:0006573 // GO:0006574 // GO:0019484 // GO:0019859 // GO:0050873 // GO:0050873	thymine catabolic process // valine metabolic process // valine catabolic process // beta-alanine catabolic process // thymine metabolic process // brown fat cell differentiation // brown fat cell differentiation	inferred from direct assay // inferred from direct assay // inferred from direct assay // inferred from direct assay // inferred from direct assay // inferred from electronic annotation // not recorded	GO:0005575 // GO:0005634 // GO:0005634 // GO:0005730 // GO:0005739 // GO:0005739	cellular_component // nucleus // nucleus // nucleolus // mitochondrion // mitochondrion	no biological data available // inferred from electronic annotation // not recorded // not recorded // inferred from electronic annotation // not recorded	GO:0000062 // GO:0004491 // GO:0004491 // GO:0004491 // GO:0016790 // GO:0018478	fatty-acyl-CoA binding // methylmalonate-semialdehyde dehydrogenase (acylating) activity // methylmalonate-semialdehyde dehydrogenase (acylating) activity // methylmalonate-semialdehyde dehydrogenase (acylating) activity // thiolester hydrolase activity // malonate-semialdehyde dehydrogenase (acetylating) activity	inferred from sequence or structural similarity // inferred from direct assay // inferred from electronic annotation // non-traceable author statement // inferred from direct assay // inferred from direct assay	---	---	---	---	---	17823174	0.000167	-1.62034	-3.40876	-0.705913	0.207088	0.617153	0	10.8804	10.7605	10.7523	10.5032	10.7015	10.8579	9.90952	10.3334	10.0937	9.69887	9.96884	10.2161
17799844	NM_001105737	Tek	TEK tyrosine kinase, endothelial	5q33	Rn.9159	eye| heart| liver| lung| muscle| placenta| juvenile| adult	chr5	+	115047195	115196172	GO:0001525 // GO:0001525 // GO:0001525 // GO:0001570 // GO:0001570 // GO:0001666 // GO:0001934 // GO:0001935 // GO:0001958 // GO:0002040 // GO:0006916 // GO:0007160 // GO:0007169 // GO:0007507 // GO:0010033 // GO:0010595 // GO:0010740 // GO:0014068 // GO:0016337 // GO:0016525 // GO:0018108 // GO:0023014 // GO:0030097 // GO:0030334 // GO:0031100 // GO:0032526 // GO:0032878 // GO:0033138 // GO:0034…	angiogenesis // angiogenesis // angiogenesis // vasculogenesis // vasculogenesis // response to hypoxia // positive regulation of protein phosphorylation // endothelial cell proliferation // endochondral ossification // sprouting angiogenesis // anti-apoptosis // cell-matrix adhesion // transmembrane receptor protein tyrosine kinase signaling pathway // heart development // response to organic su…	inferred from expression pattern // not recorded // traceable author statement // not recorded // traceable author statement // inferred from expression pattern // not recorded // not recorded // inferred from expression pattern // not recorded // not recorded // not recorded // not recorded // not recorded // inferred from expression pattern // not recorded // not recorded // not recorded // not…	GO:0001725 // GO:0005575 // GO:0005622 // GO:0005884 // GO:0005887 // GO:0005887 // GO:0005902 // GO:0005911 // GO:0009925 // GO:0009986 // GO:0016323 // GO:0016324 // GO:0045121	stress fiber // cellular_component // intracellular // actin filament // integral to plasma membrane // integral to plasma membrane // microvillus // cell-cell junction // basal plasma membrane // cell surface // basolateral plasma membrane // apical plasma membrane // membrane raft	not recorded // no biological data available // inferred from direct assay // not recorded // inferred from electronic annotation // not recorded // not recorded // not recorded // not recorded // not recorded // not recorded // not recorded // not recorded	GO:0004713 // GO:0004714 // GO:0004716 // GO:0004872 // GO:0005524 // GO:0019838	protein tyrosine kinase activity // transmembrane receptor protein tyrosine kinase activity // receptor signaling protein tyrosine kinase activity // receptor activity // ATP binding // growth factor binding	not recorded // inferred from electronic annotation // traceable author statement // not recorded // inferred from electronic annotation // inferred from physical interaction	---	---	---	---	---	17799844	0.00172008	-1.61981	-3.12592	-0.721308	0.23075	0.617357	0	10.4313	10.5739	10.3499	10.3876	10.3437	10.3523	9.37513	10.0725	9.86697	9.93876	9.48443	9.37312
17805737	BC085901	Asph	aspartate-beta-hydroxylase	5q13	Rn.22695	brain| connective tissue| heart| lung| muscle| metamorphosing embryo| juvenile| adult	chr5	-	23337889	23557747	GO:0051480	cytosolic calcium ion homeostasis	inferred from mutant phenotype	GO:0005575 // GO:0016020	cellular_component // membrane	no biological data available // inferred from electronic annotation	GO:0003674	molecular_function	no biological data available	---	---	---	---	---	17805737	0.000923	-1.61583	-3.30994	-0.711628	0.214997	0.618876	0	9.08813	9.12367	9.21411	9.14996	9.20241	9.31663	8.05041	8.60992	8.87199	8.38659	8.40002	8.50621
17769429	ENSRNOT00000009826	Edn3	endothelin 3	3q43	Rn.201692	---	chr3	+	166491368	166514051	GO:0001755 // GO:0001755 // GO:0002690 // GO:0002690 // GO:0003100 // GO:0003100 // GO:0007166 // GO:0007166 // GO:0008284 // GO:0008284 // GO:0010460 // GO:0010460 // GO:0014824 // GO:0014826 // GO:0014826 // GO:0019229 // GO:0019229 // GO:0030072 // GO:0030072 // GO:0030182 // GO:0030182 // GO:0030318 // GO:0030318 // GO:0030334 // GO:0030593 // GO:0030593 // GO:0042310 // GO:0043406 // GO:0043…	neural crest cell migration // neural crest cell migration // positive regulation of leukocyte chemotaxis // positive regulation of leukocyte chemotaxis // regulation of systemic arterial blood pressure by endothelin // regulation of systemic arterial blood pressure by endothelin // cell surface receptor signaling pathway // cell surface receptor signaling pathway // positive regulation of cell p…	inferred from electronic annotation // not recorded // inferred from electronic annotation // not recorded // inferred from electronic annotation // not recorded // inferred from electronic annotation // not recorded // inferred from electronic annotation // not recorded // inferred from electronic annotation // not recorded // not recorded // inferred from electronic annotation // not recorded /…	GO:0005575 // GO:0005615 // GO:0005615	cellular_component // extracellular space // extracellular space	no biological data available // inferred from electronic annotation // not recorded	GO:0005179 // GO:0005179 // GO:0031705 // GO:0031708	hormone activity // hormone activity // bombesin receptor binding // endothelin B receptor binding	inferred from electronic annotation // not recorded // traceable author statement // inferred from electronic annotation	---	---	Pfam	IPR001928	Endothelin-like toxin	17769429	4e-05	-1.61516	-3.62327	-0.686569	0.189489	0.619135	0	8.45809	8.57228	8.08743	8.39561	8.35993	8.59519	7.55169	7.90928	7.7044	7.79692	7.73812	7.6487
17820661	NM_001013217	Trim54	tripartite motif-containing 54	6q14	Rn.6303	eye| heart| muscle|tailbud embryo| adult	chr6	-	25218008	25237575	GO:0007026 // GO:0007026 // GO:0007275 // GO:0030154	negative regulation of microtubule depolymerization // negative regulation of microtubule depolymerization // multicellular organismal development // cell differentiation	inferred from electronic annotation // not recorded // inferred from electronic annotation // inferred from electronic annotation	GO:0005874 // GO:0005875 // GO:0005875 // GO:0030018	microtubule // microtubule associated complex // microtubule associated complex // Z disc	inferred from electronic annotation // inferred from electronic annotation // not recorded // inferred from electronic annotation	GO:0008017 // GO:0008017 // GO:0008270	microtubule binding // microtubule binding // zinc ion binding	inferred from electronic annotation // not recorded // inferred from electronic annotation	---	---	---	---	---	17820661	0.000637	-1.61207	-2.89478	-0.694396	0.239879	0.62032	0	6.56303	6.76877	6.55345	6.54884	6.13862	6.73525	6.17641	6.04472	5.69258	5.44078	5.93263	5.85446
17799056	---	---	---	---	---	---	chr5	+	75518833	75655998	---	---	---	---	---	---	---	---	---	---	---	Pfam	IPR004965	Paralemmin	17799056	0.00068	-1.61206	-3.23351	-0.70617	0.218391	0.620325	0	8.62953	8.63047	8.58783	8.72135	8.65107	8.90162	7.64442	8.21605	8.35792	7.8565	7.79402	8.01593
17620391	ENSRNOT00000016418	Prkcb	protein kinase C, beta	1q36	Rn.91118	brain| dorsal root ganglion| eye| heart| kidney| lung| prostate| spleen| thymus|tailbud embryo| juvenile| adult	chr1	+	181117972	181459859	GO:0006351 // GO:0006357 // GO:0006357 // GO:0006468 // GO:0006468 // GO:0006816 // GO:0006874 // GO:0006915 // GO:0009749 // GO:0010829 // GO:0010829 // GO:0014059 // GO:0030949 // GO:0030949 // GO:0033280 // GO:0035408 // GO:0035408 // GO:0035556 // GO:0040008 // GO:0042113 // GO:0042113 // GO:0042488 // GO:0042493 // GO:0043123 // GO:0043123 // GO:0045471 // GO:0045766 // GO:0045766 // GO:0046…	transcription, DNA-dependent // regulation of transcription from RNA polymerase II promoter // regulation of transcription from RNA polymerase II promoter // protein phosphorylation // protein phosphorylation // calcium ion transport // cellular calcium ion homeostasis // apoptotic process // response to glucose stimulus // negative regulation of glucose transport // negative regulation of glucos…	inferred from electronic annotation // not recorded // inferred from sequence or structural similarity // inferred by curator // not recorded // not recorded // not recorded // inferred from electronic annotation // inferred from expression pattern // not recorded // inferred from sequence or structural similarity // inferred from mutant phenotype // not recorded // inferred from sequence or stru…	GO:0005622 // GO:0005624 // GO:0005625 // GO:0005626 // GO:0005634 // GO:0005634 // GO:0005737 // GO:0005813 // GO:0005829 // GO:0005886 // GO:0005886 // GO:0031526	intracellular // membrane fraction // soluble fraction // insoluble fraction // nucleus // nucleus // cytoplasm // centrosome // cytosol // plasma membrane // plasma membrane // brush border membrane	non-traceable author statement // inferred from direct assay // inferred from direct assay // inferred from direct assay // not recorded // inferred from sequence or structural similarity // not recorded // inferred from direct assay // inferred from direct assay // inferred from direct assay // not recorded // inferred from direct assay	GO:0003682 // GO:0003682 // GO:0004697 // GO:0004697 // GO:0004697 // GO:0005080 // GO:0005246 // GO:0005515 // GO:0005524 // GO:0008270 // GO:0030374 // GO:0030374 // GO:0035403 // GO:0035403 // GO:0042393 // GO:0042393 // GO:0050681 // GO:0050681	chromatin binding // chromatin binding // protein kinase C activity // protein kinase C activity // protein kinase C activity // protein kinase C binding // calcium channel regulator activity // protein binding // ATP binding // zinc ion binding // ligand-dependent nuclear receptor transcription coactivator activity // ligand-dependent nuclear receptor transcription coactivator activity // histon…	not recorded // inferred from sequence or structural similarity // inferred by curator // inferred from direct assay // not recorded // not recorded // not recorded // inferred from physical interaction // inferred from electronic annotation // inferred from electronic annotation // not recorded // inferred from sequence or structural similarity // not recorded // inferred from sequence or struct…	---	---	Pfam // Pfam // Pfam	IPR000008 // IPR002219 // IPR017892	C2 calcium-dependent membrane targeting // Protein kinase C-like, phorbol ester/diacylglycerol binding // Protein kinase, C-terminal	17620391	0.000891	-1.61031	-3.12735	-0.705713	0.225659	0.620997	0	9.49451	9.27727	9.26161	9.56264	9.30041	9.34517	8.71877	8.91743	8.32352	8.35441	8.67801	9.01518
17662835	ENSRNOT00000005775	Abca9	ATP-binding cassette, subfamily A (ABC1), member 9	10q32.1	Rn.98251	---	chr10	-	99558673	99619870	GO:0008150	biological_process	no biological data available	GO:0005575 // GO:0005739 // GO:0005739	cellular_component // mitochondrion // mitochondrion	no biological data available // inferred from electronic annotation // not recorded	GO:0003674 // GO:0005524 // GO:0016887	molecular_function // ATP binding // ATPase activity	no biological data available // inferred from electronic annotation // inferred from electronic annotation	---	---	Pfam	IPR003439	ABC transporter-like	17662835	0.000149	-1.61031	-3.27518	-0.694334	0.211999	0.620998	0	9.7318	9.60114	9.42065	9.41684	9.75152	9.78389	8.83864	9.33687	8.90526	8.6723	8.86788	8.91889
17627246	ENSRNOT00000016273	Utrn	utrophin	1p13	Rn.9901	adipose tissue| brain| dorsal root ganglion| embryonic tissue| eye| kidney| liver| lung| ovary| pancreas| pituitary gland| placenta| prostate| metamorphosing embryo| juvenile| adult	chr1	-	7099840	7614980	GO:0001954 // GO:0007528	positive regulation of cell-matrix adhesion // neuromuscular junction development	not recorded // inferred from direct assay	GO:0005634 // GO:0005730 // GO:0005737 // GO:0005886 // GO:0016010 // GO:0030426 // GO:0030864 // GO:0031594 // GO:0031594 // GO:0045202	nucleus // nucleolus // cytoplasm // plasma membrane // dystrophin-associated glycoprotein complex // growth cone // cortical actin cytoskeleton // neuromuscular junction // neuromuscular junction // synapse	not recorded // not recorded // not recorded // not recorded // not recorded // inferred from direct assay // inferred from direct assay // inferred from direct assay // not recorded // not recorded	GO:0051015	actin filament binding	inferred from direct assay	---	---	Pfam // Pfam // Pfam // Pfam // Pfam // Pfam	IPR000433 // IPR001202 // IPR001715 // IPR002017 // IPR015153 // IPR015154	Zinc finger, ZZ-type // WW/Rsp5/WWP // Calponin homology domain // Spectrin repeat // EF-hand domain, type 1 // EF-hand domain, type 2	17627246	0.000287	-1.61027	-3.69179	-0.699064	0.189356	0.621016	0	10.345	10.5152	10.4468	10.4903	10.4853	10.4756	9.42741	9.88511	10.0257	9.848	9.61273	9.7649
17828240	NM_133526	Tspan8	tetraspanin 8	7q22	Rn.6087	adipose tissue| colon| dorsal root ganglion| kidney| lung| muscle| ovary| pancreas| prostate| small intestine| fetus| adult	chr7	+	55104257	55136906	GO:0030195	negative regulation of blood coagulation	inferred from direct assay	GO:0016021	integral to membrane	inferred from electronic annotation	---	---	---	---	---	---	---	---	17828240	0.000324	-1.60966	-3.14973	-0.696818	0.221231	0.62125	0	9.8461	9.70538	9.53745	9.69026	9.36506	9.55265	9.21252	9.22476	8.67019	8.70771	8.77127	8.92955
17716952	ENSRNOT00000065978	Dhtkd1	dehydrogenase E1 and transketolase domain containing 1	17q12.3	Rn.13539	brain| colon| eye| heart| kidney| liver| lung| placenta| prostate| fetus| juvenile| adult	chr17	+	83396720	83466310	GO:0006096 // GO:0006099	glycolysis // tricarboxylic acid cycle	inferred from electronic annotation // inferred from electronic annotation	GO:0005739	mitochondrion	inferred from electronic annotation	GO:0004591 // GO:0030976	oxoglutarate dehydrogenase (succinyl-transferring) activity // thiamine pyrophosphate binding	inferred from electronic annotation // inferred from electronic annotation	---	---	Pfam // Pfam	IPR001017 // IPR005475	Dehydrogenase, E1 component // Transketolase-like, pyrimidine-binding domain	17716952	7.78e-06	-1.60819	-3.90834	-0.682393	0.174599	0.621817	0	7.90036	7.80725	7.62048	7.68207	7.50992	7.85273	6.95213	7.03313	7.17305	6.93855	6.9967	7.18489
17762655	NM_001134504	Klhl23	kelch-like 23 (Drosophila)	3q21	Rn.125724	adrenal gland| brain| connective tissue| embryonic tissue| eye| heart| kidney| lung| muscle| ovary| placenta| small intestine| metamorphosing embryo| fetus| juvenile| adult	chr3	+	51964759	51978330	---	---	---	---	---	---	---	---	---	---	---	---	---	---	17762655	8.39e-05	-1.60413	-3.3073	-0.682651	0.206407	0.623392	0	9.7733	9.81238	9.51815	9.544	9.58118	9.9694	9.00743	9.24897	9.16485	9.01107	8.6909	8.97929
17854267	NM_145682	Filip1	filamin A interacting protein 1	8q31	Rn.44931	brain| dorsal root ganglion| eye| ovary| adult	chr8	-	84873131	84902872	---	---	---	GO:0005737 // GO:0005856	cytoplasm // cytoskeleton	inferred from electronic annotation // inferred from electronic annotation	---	---	---	---	---	---	---	---	17854267	0.00028	-1.60359	-3.47042	-0.693913	0.199951	0.623599	0	8.19381	8.20027	8.3141	8.34564	8.08033	8.18513	7.43394	7.65518	7.88914	7.57132	7.28825	7.31796
17828038	ENSRNOT00000050037	Ppp1r12a	protein phosphatase 1, regulatory subunit 12A	7q21	Rn.162937	brain| colon| connective tissue| dorsal root ganglion| eye| heart| lung| pancreas| pineal gland| pituitary gland| prostate|tailbud embryo| fetus| juvenile| adult	chr7	+	46876552	46986022	GO:0006470 // GO:0006470 // GO:0006470 // GO:0007067 // GO:0007067 // GO:0007067 // GO:0030155 // GO:0030155 // GO:0030155 // GO:0035507 // GO:0035507 // GO:0035507 // GO:0043086 // GO:0043086 // GO:0045944 // GO:0045944 // GO:0046822 // GO:0046822 // GO:0051297 // GO:0051297 // GO:0051297	protein dephosphorylation // protein dephosphorylation // protein dephosphorylation // mitosis // mitosis // mitosis // regulation of cell adhesion // regulation of cell adhesion // regulation of cell adhesion // regulation of myosin-light-chain-phosphatase activity // regulation of myosin-light-chain-phosphatase activity // regulation of myosin-light-chain-phosphatase activity // negative regula…	inferred from electronic annotation // not recorded // inferred from sequence or structural similarity // inferred from electronic annotation // not recorded // inferred from sequence or structural similarity // inferred from electronic annotation // not recorded // inferred from sequence or structural similarity // inferred from electronic annotation // not recorded // inferred from sequence or …	GO:0000776 // GO:0000776 // GO:0000776 // GO:0005813 // GO:0005813 // GO:0005813 // GO:0043292 // GO:0043292 // GO:0072357 // GO:0072357 // GO:0072357	kinetochore // kinetochore // kinetochore // centrosome // centrosome // centrosome // contractile fiber // contractile fiber // PTW/PP1 phosphatase complex // PTW/PP1 phosphatase complex // PTW/PP1 phosphatase complex	inferred from electronic annotation // not recorded // inferred from sequence or structural similarity // inferred from electronic annotation // not recorded // inferred from sequence or structural similarity // inferred from electronic annotation // not recorded // inferred from electronic annotation // not recorded // inferred from sequence or structural similarity	GO:0004721 // GO:0004857 // GO:0004857 // GO:0005515 // GO:0019208 // GO:0019208 // GO:0019208 // GO:0019901 // GO:0019901 // GO:0071889 // GO:0071889 // GO:0071889	phosphoprotein phosphatase activity // enzyme inhibitor activity // enzyme inhibitor activity // protein binding // phosphatase regulator activity // phosphatase regulator activity // phosphatase regulator activity // protein kinase binding // protein kinase binding // 14-3-3 protein binding // 14-3-3 protein binding // 14-3-3 protein binding	inferred from direct assay // not recorded // inferred from sequence or structural similarity // inferred from physical interaction // inferred from electronic annotation // not recorded // inferred from sequence or structural similarity // inferred from electronic annotation // not recorded // inferred from electronic annotation // not recorded // inferred from sequence or structural similarity	---	---	Pfam	IPR002110	Ankyrin repeat	17828038	4.08e-05	-1.60314	-3.96561	-0.687397	0.17334	0.623776	0	11.1744	11.2085	11.3538	11.2775	11.2077	11.1597	10.3243	10.5718	10.7748	10.6796	10.4831	10.4236
17681113	NM_001109383	Angptl1	angiopoietin-like 1	13q22	Rn.225475	pituitary gland| adult	chr13	+	72039198	72058131	---	---	---	---	---	---	---	---	---	---	---	---	---	---	17681113	8.96e-05	-1.60282	-3.3077	-0.683333	0.206588	0.6239	0	8.57658	8.44045	8.08565	8.28576	8.22538	8.24374	7.40049	7.89572	7.84468	7.51187	7.53008	7.57472
17742824	NM_001106473	Bdh2	3-hydroxybutyrate dehydrogenase, type 2	2q43	Rn.3651	colon| connective tissue| heart| kidney| placenta| small intestine| thymus| fetus| adult	chr2	+	232765049	232785694	GO:0006635 // GO:0006635 // GO:0019290 // GO:0019290 // GO:0042168 // GO:0055072 // GO:0055072 // GO:0055114	fatty acid beta-oxidation // fatty acid beta-oxidation // siderophore biosynthetic process // siderophore biosynthetic process // heme metabolic process // iron ion homeostasis // iron ion homeostasis // oxidation-reduction process	inferred from electronic annotation // not recorded // not recorded // inferred from sequence or structural similarity // inferred from sequence or structural similarity // not recorded // inferred from sequence or structural similarity // not recorded	GO:0005737 // GO:0005737 // GO:0005739	cytoplasm // cytoplasm // mitochondrion	inferred from electronic annotation // not recorded // not recorded	GO:0003858 // GO:0003858 // GO:0016628 // GO:0016628 // GO:0051287 // GO:0051287	3-hydroxybutyrate dehydrogenase activity // 3-hydroxybutyrate dehydrogenase activity // oxidoreductase activity, acting on the CH-CH group of donors, NAD or NADP as acceptor // oxidoreductase activity, acting on the CH-CH group of donors, NAD or NADP as acceptor // NAD binding // NAD binding	inferred from electronic annotation // not recorded // not recorded // inferred from sequence or structural similarity // inferred from electronic annotation // not recorded	---	---	---	---	---	17742824	0.000154	-1.60175	-3.43201	-0.688762	0.200687	0.624316	0	7.176	6.95279	6.94953	6.98634	6.86516	7.1432	6.49061	6.51488	6.13797	6.02038	6.25264	6.52397
17718449	NM_001170429	Nxnl2	nucleoredoxin-like 2	17p14	Rn.15096	dorsal root ganglion| eye| fetus| adult	chr17	-	19922403	19927149	---	---	---	---	---	---	---	---	---	---	---	---	---	---	17718449	0.000462	-1.59724	-3.3758	-0.689526	0.204256	0.626079	0	6.50224	6.33244	6.32176	6.38842	6.38304	6.54455	5.38745	5.90568	5.95767	5.89855	5.48185	5.7041
17664979	ENSRNOT00000061047	Pcp4	Purkinje cell protein 4	11q12	Rn.9736	brain| dorsal root ganglion| eye| pancreas| pituitary gland| prostate| adult	chr11	+	36828273	36889381	---	---	---	GO:0005634 // GO:0005634 // GO:0005829 // GO:0005829	nucleus // nucleus // cytosol // cytosol	inferred from electronic annotation // not recorded // inferred from electronic annotation // not recorded	---	---	---	---	---	---	---	---	17664979	0.00109816	-1.59393	-2.92306	-0.690525	0.236233	0.627379	0	10.8068	10.5524	10.6878	10.3357	10.6296	10.7002	9.57666	9.93736	10.3746	9.93228	9.64593	10.1025
17652825	NM_001163002	LOC689926	hypothetical protein LOC689926	10q32.3	Rn.198906	brain| connective tissue| dorsal root ganglion| heart| placenta| prostate| juvenile| adult	chr10	+	106007671	106013451	---	---	---	---	---	---	---	---	---	---	---	---	---	---	17652825	6.55e-05	-1.58837	-3.36532	-0.670681	0.199292	0.629577	0	7.9631	8.16116	8.01121	7.78834	7.90106	8.19604	7.35896	7.48951	7.53092	6.99325	7.32445	7.29972
17822733	ENSRNOT00000009028	Sptb	spectrin, beta, erythrocytic	6q24	Rn.63940	brain| colon| embryonic tissue| heart| kidney| liver| pineal gland| placenta| prostate| metamorphosing embryo| fetus| adult	chr6	-	99178964	99315691	GO:0006779 // GO:0007009 // GO:0008150 // GO:0030097	porphyrin-containing compound biosynthetic process // plasma membrane organization // biological_process // hemopoiesis	not recorded // not recorded // no biological data available // not recorded	GO:0005575 // GO:0005737 // GO:0005886 // GO:0009986 // GO:0014731 // GO:0016020 // GO:0030863 // GO:0043234	cellular_component // cytoplasm // plasma membrane // cell surface // spectrin-associated cytoskeleton // membrane // cortical cytoskeleton // protein complex	no biological data available // not recorded // not recorded // not recorded // not recorded // not recorded // not recorded // not recorded	GO:0003674 // GO:0003779 // GO:0030506 // GO:0046982 // GO:0051015	molecular_function // actin binding // ankyrin binding // protein heterodimerization activity // actin filament binding	no biological data available // not recorded // not recorded // not recorded // not recorded	---	---	Pfam // Pfam // Pfam	IPR001715 // IPR001849 // IPR002017	Calponin homology domain // Pleckstrin homology domain // Spectrin repeat	17822733	0.00086	-1.58156	-2.92611	-0.675427	0.230828	0.632289	0	8.4321	8.31621	8.11257	8.30453	8.26295	8.599	7.7254	7.91774	7.43243	7.2716	7.63328	7.99434
17696933	ENSRNOT00000052375	Kcnma1	potassium large conductance calcium-activated channel, subfamily M, alpha member 1	15p16	Rn.30616	brain| connective tissue| eye| muscle| pancreas| prostate| adult	chr15	+	322357	950275	GO:0001666 // GO:0001666 // GO:0006813 // GO:0006970 // GO:0007268 // GO:0007605 // GO:0007623 // GO:0007628 // GO:0009268 // GO:0019228 // GO:0030007 // GO:0031960 // GO:0032344 // GO:0034465 // GO:0034765 // GO:0042311 // GO:0042312 // GO:0042391 // GO:0042491 // GO:0043065 // GO:0043627 // GO:0045475 // GO:0045794 // GO:0046541 // GO:0048469 // GO:0050885 // GO:0051260 // GO:0051289 // GO:0051…	response to hypoxia // response to hypoxia // potassium ion transport // response to osmotic stress // synaptic transmission // sensory perception of sound // circadian rhythm // adult walking behavior // response to pH // regulation of action potential in neuron // cellular potassium ion homeostasis // response to corticosteroid stimulus // regulation of aldosterone metabolic process // response…	inferred from direct assay // not recorded // not recorded // not recorded // not recorded // not recorded // not recorded // not recorded // inferred from direct assay // not recorded // not recorded // inferred from direct assay // not recorded // not recorded // not recorded // not recorded // inferred from direct assay // not recorded // not recorded // not recorded // inferred from direct as…	GO:0005783 // GO:0005886 // GO:0005886 // GO:0005901 // GO:0008076 // GO:0009897 // GO:0009897 // GO:0016021 // GO:0016324 // GO:0030425 // GO:0043025 // GO:0043195 // GO:0044444 // GO:0045211 // GO:0048471 // GO:0048787	endoplasmic reticulum // plasma membrane // plasma membrane // caveola // voltage-gated potassium channel complex // external side of plasma membrane // external side of plasma membrane // integral to membrane // apical plasma membrane // dendrite // neuronal cell body // terminal button // cytoplasmic part // postsynaptic membrane // perinuclear region of cytoplasm // presynaptic active zone mem…	not recorded // inferred from direct assay // not recorded // not recorded // not recorded // inferred from direct assay // not recorded // not recorded // not recorded // inferred from direct assay // inferred from direct assay // not recorded // not recorded // not recorded // inferred from direct assay // inferred from direct assay	GO:0003779 // GO:0005249 // GO:0005267 // GO:0005515 // GO:0015269 // GO:0015269 // GO:0032403 // GO:0042803 // GO:0060072	actin binding // voltage-gated potassium channel activity // potassium channel activity // protein binding // calcium-activated potassium channel activity // calcium-activated potassium channel activity // protein complex binding // protein homodimerization activity // large conductance calcium-activated potassium channel activity	not recorded // not recorded // not recorded // inferred from physical interaction // inferred from direct assay // not recorded // inferred from physical interaction // inferred from direct assay // not recorded	---	---	Pfam // Pfam // Pfam	IPR003929 // IPR005821 // IPR013099	Potassium channel, calcium-activated, BK, alpha subunit // Ion transport domain // Ion transport 2	17696933	0.000842	-1.57968	-3.10909	-0.676479	0.217581	0.633038	0	10.5957	10.7188	10.5229	10.4521	10.5109	10.7213	9.51436	9.94165	10.2926	10.0692	9.74118	9.90386
17675923	NM_001009604	Bri3	brain protein I3	12p11	Rn.7700	adrenal gland| colon| connective tissue| heart| kidney| lung| muscle| ovary| pancreas| placenta| prostate| spleen| fetus| juvenile| adult	chr12	-	10670023	10678705	---	---	---	GO:0016021	integral to membrane	inferred from electronic annotation	---	---	---	---	---	---	---	---	17675923	0.000125	-1.57896	-3.34719	-0.666727	0.19919	0.633328	0	9.86141	10.1443	10.0063	10.1104	9.81838	9.95043	9.20937	9.42012	9.6598	9.29267	9.04989	9.25903
17859595	XM_002727203	LOC100360552	rCG22430-like	---	---	---	chr9	+	58064102	58065820	GO:0010812 // GO:0014834 // GO:0033077 // GO:0034446 // GO:0035412 // GO:0035567 // GO:0042327 // GO:0042666 // GO:0045893 // GO:0048103 // GO:0060054 // GO:0060070 // GO:0060231	negative regulation of cell-substrate adhesion // satellite cell maintenance involved in skeletal muscle regeneration // T cell differentiation in thymus // substrate adhesion-dependent cell spreading // regulation of catenin import into nucleus // non-canonical Wnt receptor signaling pathway // positive regulation of phosphorylation // negative regulation of ectodermal cell fate specification //…	inferred from electronic annotation // inferred from electronic annotation // inferred from electronic annotation // inferred from electronic annotation // inferred from electronic annotation // inferred from electronic annotation // inferred from electronic annotation // inferred from electronic annotation // inferred from electronic annotation // inferred from electronic annotation // inferred …	GO:0005886 // GO:0016021	plasma membrane // integral to membrane	inferred from electronic annotation // inferred from electronic annotation	GO:0004930 // GO:0017147 // GO:0030165 // GO:0042813	G-protein coupled receptor activity // Wnt-protein binding // PDZ domain binding // Wnt-activated receptor activity	inferred from electronic annotation // inferred from electronic annotation // inferred from electronic annotation // inferred from electronic annotation	---	---	---	---	---	17859595	0.000253	-1.57528	-3.44124	-0.666954	0.193812	0.63481	0	8.85222	9.00476	8.84325	9.03249	8.99091	9.03959	8.0965	8.25457	8.62261	8.14204	8.15526	8.49052
17724164	---	---	---	---	---	---	chr18	+	70641344	70660961	---	---	---	---	---	---	---	---	---	---	---	---	---	---	17724164	0.000234	-1.57409	-3.03154	-0.656094	0.216422	0.635289	0	9.11982	8.6954	9.05562	9.2823	8.98997	9.1272	8.41215	8.5277	8.395	8.04748	8.29176	8.65964
17766489	NM_053643	Cds2	CDP-diacylglycerol synthase (phosphatidate cytidylyltransferase) 2	3q36	Rn.212746	dorsal root ganglion| pineal gland| pituitary gland	chr3	+	120025455	120063992	GO:0016024	CDP-diacylglycerol biosynthetic process	inferred from electronic annotation	GO:0005743 // GO:0005783 // GO:0005783 // GO:0016021	mitochondrial inner membrane // endoplasmic reticulum // endoplasmic reticulum // integral to membrane	inferred from electronic annotation // inferred from electronic annotation // not recorded // inferred from electronic annotation	GO:0004605	phosphatidate cytidylyltransferase activity	inferred from electronic annotation	---	---	---	---	---	17766489	1.82e-06	-1.57076	-3.94347	-0.651305	0.16516	0.636636	0	10.7472	10.8848	10.8777	10.9178	10.8556	11.0984	10.2802	10.3783	10.3039	10.1888	10.0479	10.2745
17853201	ENSRNOT00000049308	RGD1566296	similar to RIKEN cDNA B230114P05	8q24	Rn.47809	connective tissue| spleen| adult	chr8	-	63925951	64415899	GO:0048251 // GO:0048251	elastic fiber assembly // elastic fiber assembly	inferred from electronic annotation // not recorded	GO:0001527 // GO:0001527 // GO:0031012	microfibril // microfibril // extracellular matrix	inferred from electronic annotation // not recorded // not recorded	---	---	---	---	---	---	---	---	17853201	0.000288	-1.56995	-3.13419	-0.660419	0.210714	0.636962	0	9.16614	9.18118	9.21403	8.88148	9.06161	9.30159	8.20346	8.60188	8.54681	8.31661	8.34052	8.83423
17811729	NM_001106694	Pink1	PTEN induced putative kinase 1	5q36	Rn.219286 // Rn.219317	brain| eye| heart| kidney| liver| lung| ovary| pineal gland| pituitary gland| placenta| prostate| small intestine| spleen| thymus| juvenile| adult // brain| dorsal root ganglion| eye| heart| kidney| liver| lung| muscle| ovary| pituitary gland| placenta| prostate| juvenile| adult	chr5	-	157091181	157103293	GO:0000422 // GO:0006468 // GO:0006950 // GO:0007243 // GO:0008150 // GO:0018105 // GO:0031396 // GO:0032226 // GO:0033603 // GO:0033605 // GO:0043123 // GO:0043254 // GO:0090200	mitochondrion degradation // protein phosphorylation // response to stress // intracellular protein kinase cascade // biological_process // peptidyl-serine phosphorylation // regulation of protein ubiquitination // positive regulation of synaptic transmission, dopaminergic // positive regulation of dopamine secretion // positive regulation of catecholamine secretion // positive regulation of I-ka…	not recorded // not recorded // not recorded // not recorded // no biological data available // not recorded // not recorded // not recorded // not recorded // not recorded // not recorded // not recorded // not recorded	GO:0005739 // GO:0005741 // GO:0005743 // GO:0005829	mitochondrion // mitochondrial outer membrane // mitochondrial inner membrane // cytosol	not recorded // inferred from direct assay // inferred from direct assay // not recorded	GO:0000287 // GO:0003674 // GO:0004674 // GO:0004674 // GO:0005524 // GO:0005524 // GO:0010857 // GO:0016301 // GO:0031625 // GO:0055131	magnesium ion binding // molecular_function // protein serine/threonine kinase activity // protein serine/threonine kinase activity // ATP binding // ATP binding // calcium-dependent protein kinase activity // kinase activity // ubiquitin protein ligase binding // C3HC4-type RING finger domain binding	not recorded // no biological data available // inferred from electronic annotation // not recorded // inferred from electronic annotation // not recorded // not recorded // not recorded // not recorded // not recorded	---	---	---	---	---	17811729	4.09e-05	-1.56287	-3.39055	-0.640948	0.18904	0.639849	0	9.48784	9.69918	9.49698	9.5392	9.35967	9.84231	8.81604	8.98959	8.9273	8.98722	8.73611	9.12325
17607331	---	---	---	---	---	---	---	---	0	0	---	---	---	---	---	---	---	---	---	---	---	---	---	---	17607331	0.000874	-1.56061	-2.91689	-0.656014	0.224901	0.640776	0	6.21139	6.40612	6.42609	6.22227	6.01796	6.27965	5.68723	5.77426	5.93754	5.14872	5.55803	5.5216
17646205	NM_001000019	Olr1448	olfactory receptor 1448	10q22	Rn.142130	---	chr10	+	44861691	44862611	GO:0007186 // GO:0050911	G-protein coupled receptor signaling pathway // detection of chemical stimulus involved in sensory perception of smell	inferred from electronic annotation // inferred from electronic annotation	GO:0016021	integral to membrane	inferred from electronic annotation	GO:0004930 // GO:0004984	G-protein coupled receptor activity // olfactory receptor activity	inferred from electronic annotation // inferred from electronic annotation	---	---	---	---	---	17646205	5.32e-06	-1.55912	-3.74121	-0.639274	0.170874	0.641386	0	7.70925	7.72611	7.82127	7.92145	7.79136	8.06261	7.09122	7.29521	7.23282	7.18604	7.34307	7.04804
17717823	NR_031827	Mir24-1	microRNA mir-24-1	---	---	---	chr17	-	7350971	7351038	---	---	---	---	---	---	---	---	---	---	---	---	---	---	17717823	0.000221	-1.5548	-3.20261	-0.645548	0.201569	0.64317	0	7.52927	7.50499	7.60522	7.61772	7.46646	7.26651	6.5256	6.85033	7.15562	6.87286	6.72474	6.98772
17860518	NM_001108226	Wnt6	wingless-type MMTV integration site family, member 6	9q33	Rn.22149	brain| dorsal root ganglion| embryonic tissue| heart| ovary| metamorphosing embryo| adult	chr9	+	74104364	74117995	GO:0001658 // GO:0001658 // GO:0008150 // GO:0009798 // GO:0009952 // GO:0010628 // GO:0016055 // GO:0042475 // GO:0042475 // GO:0045893 // GO:0045893 // GO:0048754 // GO:0060070 // GO:0060684 // GO:0060684 // GO:0070172 // GO:0070172 // GO:0072079 // GO:0072079 // GO:0072080	branching involved in ureteric bud morphogenesis // branching involved in ureteric bud morphogenesis // biological_process // axis specification // anterior/posterior pattern specification // positive regulation of gene expression // Wnt receptor signaling pathway // odontogenesis of dentin-containing tooth // odontogenesis of dentin-containing tooth // positive regulation of transcription, DNA-d…	inferred from electronic annotation // not recorded // no biological data available // not recorded // not recorded // not recorded // not recorded // inferred from electronic annotation // not recorded // inferred from electronic annotation // not recorded // not recorded // not recorded // inferred from electronic annotation // not recorded // inferred from electronic annotation // not recorded…	GO:0005575 // GO:0005578 // GO:0005615 // GO:0005886 // GO:0009986 // GO:0009986 // GO:0031012	cellular_component // proteinaceous extracellular matrix // extracellular space // plasma membrane // cell surface // cell surface // extracellular matrix	no biological data available // inferred from electronic annotation // not recorded // not recorded // inferred from electronic annotation // not recorded // not recorded	GO:0001664 // GO:0003674	G-protein coupled receptor binding // molecular_function	not recorded // no biological data available	---	---	---	---	---	17860518	0.000225	-1.55236	-3.13912	-0.642091	0.204545	0.644179	0	8.63291	8.37023	8.43834	8.64923	8.34585	8.61873	8.02359	8.02252	7.89772	7.56851	7.62594	8.06445
17618151	---	---	---	---	---	---	chr1	+	146082484	146082870	---	---	---	---	---	---	---	---	---	---	---	---	---	---	17618151	0.0015016	-1.54884	-2.98154	-0.650799	0.218276	0.645644	0	8.95043	9.10619	9.08215	9.19331	9.16457	9.18871	8.28922	8.34202	8.55472	8.81116	8.07593	8.7075
17717992	NM_053802	Tgfbi	transforming growth factor, beta induced	17p14	Rn.1046	adipose tissue| brain| connective tissue| dorsal root ganglion| embryonic tissue| eye| heart| kidney| liver| lung| muscle| nerve| ovary| placenta| prostate| small intestine| spleen| thymus| vibrissa| metamorphosing embryo| juvenile| adult	chr17	-	13904882	13935110	GO:0001525 // GO:0001525 // GO:0002062 // GO:0007155 // GO:0007155 // GO:0030198 // GO:0030198	angiogenesis // angiogenesis // chondrocyte differentiation // cell adhesion // cell adhesion // extracellular matrix organization // extracellular matrix organization	inferred from electronic annotation // not recorded // inferred from expression pattern // inferred from electronic annotation // not recorded // inferred from electronic annotation // not recorded	GO:0005578 // GO:0005578 // GO:0005604 // GO:0005615 // GO:0005615 // GO:0031012	proteinaceous extracellular matrix // proteinaceous extracellular matrix // basement membrane // extracellular space // extracellular space // extracellular matrix	not recorded // traceable author statement // inferred from direct assay // inferred from electronic annotation // not recorded // not recorded	GO:0003674 // GO:0050840 // GO:0050840	molecular_function // extracellular matrix binding // extracellular matrix binding	no biological data available // inferred from electronic annotation // not recorded	---	---	---	---	---	17717992	2.36e-05	-1.54614	-3.72971	-0.633177	0.169766	0.64677	0	9.59638	9.59932	9.70478	9.76062	9.7644	9.59411	9.20825	9.01965	9.05827	8.76938	9.01321	9.1518
17853115	ENSRNOT00000065980	Neo1	neogenin 1	8q24	Rn.10667	brain| colon| embryonic tissue| lung| ovary| pancreas| pineal gland| pituitary gland| prostate| spleen| vibrissa| fetus| juvenile| adult	chr8	-	62681481	62838063	GO:0006355 // GO:0007155 // GO:0007520 // GO:0055072	regulation of transcription, DNA-dependent // cell adhesion // myoblast fusion // iron ion homeostasis	not recorded // inferred from electronic annotation // not recorded // not recorded	GO:0005886 // GO:0016021	plasma membrane // integral to membrane	inferred from electronic annotation // inferred from electronic annotation	GO:0004872 // GO:0045296	receptor activity // cadherin binding	not recorded // not recorded	---	---	Pfam // Pfam // Pfam // Pfam // Pfam	IPR003961 // IPR010560 // IPR013098 // IPR013106 // IPR013151	Fibronectin, type III // Neogenin, C-terminal // Immunoglobulin I-set // Immunoglobulin V-set // Immunoglobulin	17853115	0.000214	-1.54206	-3.09668	-0.631657	0.203978	0.648484	0	10.2629	10.4088	10.2206	10.0043	10.1717	10.3629	9.46156	9.73548	9.86678	9.59042	9.27636	9.7106
17816443	XM_001077448	Dact1	dapper, antagonist of beta-catenin, homolog 1 (Xenopus laevis)	6q24	Rn.17371	embryonic tissue| heart| kidney| placenta| spleen| testis|tailbud embryo| metamorphosing embryo| juvenile| adult	chr6	+	93402304	93411668	GO:0001702 // GO:0030178 // GO:0045600 // GO:0045732 // GO:0048598 // GO:0048813 // GO:0050808 // GO:0090090 // GO:2000095	gastrulation with mouth forming second // negative regulation of Wnt receptor signaling pathway // positive regulation of fat cell differentiation // positive regulation of protein catabolic process // embryonic morphogenesis // dendrite morphogenesis // synapse organization // negative regulation of canonical Wnt receptor signaling pathway // regulation of Wnt receptor signaling pathway, planar …	not recorded // not recorded // not recorded // not recorded // not recorded // not recorded // not recorded // not recorded // not recorded	---	---	---	---	---	---	---	---	---	---	---	17816443	0.000979	-1.54032	-2.97981	-0.640653	0.214998	0.649214	0	8.80419	8.92822	8.63509	8.65682	8.72033	8.83006	8.01016	7.99916	8.61739	8.19286	7.89708	8.01413
17840920	NM_053367	Dhh	desert hedgehog	7q36	Rn.84274	adipose tissue| dorsal root ganglion| eye| prostate| adult	chr7	-	137666984	137672479	GO:0007224 // GO:0007275 // GO:0007286 // GO:0022402 // GO:0030238 // GO:0032355 // GO:0033327 // GO:0042552 // GO:0042552 // GO:0043627 // GO:0050810	smoothened signaling pathway // multicellular organismal development // spermatid development // cell cycle process // male sex determination // response to estradiol stimulus // Leydig cell differentiation // myelination // myelination // response to estrogen stimulus // regulation of steroid biosynthetic process	traceable author statement // inferred from expression pattern // not recorded // not recorded // not recorded // inferred from expression pattern // not recorded // inferred from expression pattern // non-traceable author statement // inferred from expression pattern // not recorded	GO:0005575	cellular_component	no biological data available	GO:0003674 // GO:0005113 // GO:0005509 // GO:0008270	molecular_function // patched binding // calcium ion binding // zinc ion binding	no biological data available // not recorded // not recorded // not recorded	---	---	---	---	---	17840920	4.71e-05	-1.53284	-3.32164	-0.619367	0.186464	0.652382	0	7.63964	7.89628	7.81743	7.75596	7.57609	7.59399	7.05195	7.14012	7.28163	7.20545	6.78904	7.095
17781099	NM_133401	Abcb1a	ATP-binding cassette, sub-family B (MDR/TAP), member 1A	4q12	Rn.154810	heart| kidney| liver| placenta| prostate| small intestine| juvenile| adult	chr4	+	21709855	21796634	GO:0000086 // GO:0001666 // GO:0006200 // GO:0006855 // GO:0007595 // GO:0007623 // GO:0014070 // GO:0015893 // GO:0033280 // GO:0042493 // GO:0046686 // GO:0060548 // GO:0072089	G2/M transition of mitotic cell cycle // response to hypoxia // ATP catabolic process // drug transmembrane transport // lactation // circadian rhythm // response to organic cyclic compound // drug transport // response to vitamin D // response to drug // response to cadmium ion // negative regulation of cell death // stem cell proliferation	not recorded // inferred from expression pattern // not recorded // inferred from direct assay // inferred from expression pattern // inferred from expression pattern // inferred from expression pattern // not recorded // inferred from expression pattern // inferred from expression pattern // inferred from expression pattern // inferred from mutant phenotype // not recorded	GO:0000139 // GO:0005575 // GO:0009986 // GO:0016021 // GO:0016324 // GO:0046581	Golgi membrane // cellular_component // cell surface // integral to membrane // apical plasma membrane // intercellular canaliculus	not recorded // no biological data available // not recorded // not recorded // not recorded // not recorded	GO:0005515 // GO:0005524 // GO:0042623 // GO:0042626	protein binding // ATP binding // ATPase activity, coupled // ATPase activity, coupled to transmembrane movement of substances	inferred from physical interaction // inferred from electronic annotation // not recorded // not recorded	---	---	---	---	---	17781099	0.000572	-1.52919	-2.91458	-0.624072	0.214121	0.653941	0	10.4346	10.3536	10.1794	10.6143	10.3031	10.3349	9.70741	10.1815	9.72278	9.7653	9.6529	9.44555
17749728	ENSRNOT00000024900	Pde4dip	phosphodiesterase 4D interacting protein	2q34	Rn.48693	adipose tissue| brain| connective tissue| embryonic tissue| eye| heart| kidney| lung| muscle| pancreas| pineal gland| pituitary gland| placenta| prostate| spleen| testis| metamorphosing embryo| juvenile| adult	chr2	-	192534747	192732860	GO:0043623	cellular protein complex assembly	inferred from direct assay	GO:0005634 // GO:0005634 // GO:0005737 // GO:0005794 // GO:0005813 // GO:0005813 // GO:0030016	nucleus // nucleus // cytoplasm // Golgi apparatus // centrosome // centrosome // myofibril	not recorded // inferred from sequence or structural similarity // not recorded // inferred from direct assay // inferred from direct assay // not recorded // inferred from direct assay	GO:0019899	enzyme binding	inferred from physical interaction	---	---	Pfam // Pfam	IPR010630 // IPR012943	Neuroblastoma breakpoint family (NBPF) domain // Spindle associated	17749728	0.000485	-1.52817	-3.00567	-0.62359	0.207471	0.654377	0	9.51701	9.65156	9.55049	9.75559	9.44211	9.74255	8.75249	9.00852	9.40884	8.90867	8.81226	9.02699
17840257	ENSRNOT00000021153	Slc2a13	solute carrier family 2 (facilitated glucose transporter), member 13	7q35	Rn.21287	brain| eye| kidney| nerve| pituitary gland| prostate| adult	chr7	-	129682780	130005752	---	---	---	GO:0016021	integral to membrane	inferred from electronic annotation	GO:0022891	substrate-specific transmembrane transporter activity	inferred from electronic annotation	---	---	Pfam // Pfam	IPR005828 // IPR011701	General substrate transporter // Major facilitator superfamily	17840257	0.00199978	-1.5269	-2.95448	-0.631506	0.213745	0.654922	0	9.27803	9.18554	9.12421	9.12186	9.12668	9.19333	8.48507	8.75055	8.54078	8.2031	8.31548	8.94565
17855546	---	---	---	---	---	---	chr8	-	112840587	112844144	---	---	---	---	---	---	---	---	---	---	---	---	---	---	17855546	0.000176	-1.52284	-3.0794	-0.612122	0.19878	0.656667	0	7.58095	7.52348	7.73838	7.585	7.62591	7.90461	7.11323	6.96529	7.26772	6.69245	7.08185	7.16507
17742879	NM_001031655	Manba	mannosidase, beta A, lysosomal	2q43	Rn.20578	adipose tissue| colon| connective tissue| kidney| liver| lung| ovary| pancreas| placenta| prostate| spleen| thymus| juvenile| adult	chr2	+	232983989	233077788	GO:0005975 // GO:0006516 // GO:0006516	carbohydrate metabolic process // glycoprotein catabolic process // glycoprotein catabolic process	inferred from electronic annotation // inferred from electronic annotation // not recorded	GO:0005625 // GO:0005764	soluble fraction // lysosome	inferred from direct assay // inferred from direct assay	GO:0004567 // GO:0004567 // GO:0005537 // GO:0043169	beta-mannosidase activity // beta-mannosidase activity // mannose binding // cation binding	inferred from direct assay // not recorded // inferred from direct assay // inferred from electronic annotation	---	---	---	---	---	17742879	8.27e-05	-1.52111	-3.11951	-0.603123	0.193339	0.657416	0	8.06586	7.70335	7.69785	7.73611	7.54836	7.80064	7.14741	7.33258	7.13995	7.09749	6.90868	7.30732
17723683	NM_053789	Il17b	interleukin 17B	18q12.1	Rn.50003	connective tissue| heart| juvenile| adult	chr18	+	57665293	57669668	GO:1900017	positive regulation of cytokine production involved in inflammatory response	not recorded	---	---	---	GO:0005125	cytokine activity	not recorded	---	---	---	---	---	17723683	9.91e-05	-1.52046	-3.09104	-0.602354	0.194871	0.657694	0	7.16134	7.45306	7.14427	7.16811	6.92395	7.3092	6.42217	6.72205	6.82891	6.54235	6.54426	6.48608
17799484	ENSRNOT00000066046	Ptprd	protein tyrosine phosphatase, receptor type, D	5q31	Rn.99077	adipose tissue| brain| connective tissue| embryonic tissue| eye| kidney| liver| lung| ovary| pituitary gland| spleen| metamorphosing embryo| juvenile| adult	chr5	+	94079802	94286657	GO:0007157 // GO:0030182 // GO:0050775 // GO:0097105	heterophilic cell-cell adhesion // neuron differentiation // positive regulation of dendrite morphogenesis // presynaptic membrane assembly	not recorded // not recorded // not recorded // not recorded	---	---	---	GO:0005102 // GO:0050839	receptor binding // cell adhesion molecule binding	not recorded // not recorded	---	---	Pfam // Pfam // Pfam // Pfam // Pfam	IPR000242 // IPR003961 // IPR013098 // IPR013106 // IPR013151	Protein-tyrosine phosphatase, receptor/non-receptor type // Fibronectin, type III // Immunoglobulin I-set // Immunoglobulin V-set // Immunoglobulin	17799484	0.000103	-1.51824	-3.06686	-0.602096	0.196323	0.658657	0	8.13659	7.7973	7.69219	8.09214	7.96362	7.91427	7.08044	7.50032	7.31666	7.23071	7.33054	7.52488
17814965	NM_017356	Hpcal1	hippocalcin-like 1	6q16	Rn.102820	adipose tissue| brain| dorsal root ganglion| embryonic tissue| heart| kidney| liver| lung| ovary| pancreas| pituitary gland| placenta| prostate| testis| thymus| metamorphosing embryo| juvenile| adult	chr6	+	41458062	41576771	---	---	---	---	---	---	GO:0005509	calcium ion binding	inferred from electronic annotation	---	---	---	---	---	17814965	0.00012	-1.51738	-3.14008	-0.60696	0.193294	0.65903	0	9.62903	9.70696	9.57701	9.77201	9.39344	9.69218	8.96356	9.28114	9.21195	8.78675	8.98212	8.90336
17788645	NM_021838	Nos3	nitric oxide synthase 3, endothelial cell	4q11	Rn.44265	brain| dorsal root ganglion| heart| placenta| spleen| adult	chr4	-	6158847	6179441	GO:0001525 // GO:0001525 // GO:0001542 // GO:0001542 // GO:0001666 // GO:0001701 // GO:0001701 // GO:0001974 // GO:0001974 // GO:0002028 // GO:0002028 // GO:0003100 // GO:0003100 // GO:0006527 // GO:0006527 // GO:0006809 // GO:0006809 // GO:0007165 // GO:0007565 // GO:0007568 // GO:0008285 // GO:0009612 // GO:0010288 // GO:0014070 // GO:0014740 // GO:0014740 // GO:0014806 // GO:0014806 // GO:0014…	angiogenesis // angiogenesis // ovulation from ovarian follicle // ovulation from ovarian follicle // response to hypoxia // in utero embryonic development // in utero embryonic development // blood vessel remodeling // blood vessel remodeling // regulation of sodium ion transport // regulation of sodium ion transport // regulation of systemic arterial blood pressure by endothelin // regulation o…	inferred from electronic annotation // not recorded // inferred from electronic annotation // not recorded // inferred from expression pattern // inferred from electronic annotation // not recorded // inferred from electronic annotation // not recorded // inferred from electronic annotation // not recorded // inferred from electronic annotation // not recorded // inferred from electronic annotati…	GO:0005625 // GO:0005634 // GO:0005634 // GO:0005730 // GO:0005737 // GO:0005737 // GO:0005739 // GO:0005794 // GO:0005856 // GO:0005901 // GO:0005901 // GO:0012506 // GO:0045177	soluble fraction // nucleus // nucleus // nucleolus // cytoplasm // cytoplasm // mitochondrion // Golgi apparatus // cytoskeleton // caveola // caveola // vesicle membrane // apical part of cell	inferred from direct assay // inferred from direct assay // not recorded // inferred from direct assay // inferred from direct assay // not recorded // inferred from direct assay // inferred from direct assay // inferred from electronic annotation // inferred from electronic annotation // not recorded // inferred from direct assay // inferred from direct assay	GO:0003785 // GO:0003785 // GO:0004517 // GO:0004517 // GO:0004517 // GO:0005515 // GO:0005516 // GO:0010181 // GO:0020037 // GO:0020037 // GO:0034617 // GO:0034617 // GO:0034618 // GO:0034618 // GO:0050660 // GO:0050661 // GO:0051879	actin monomer binding // actin monomer binding // nitric-oxide synthase activity // nitric-oxide synthase activity // nitric-oxide synthase activity // protein binding // calmodulin binding // FMN binding // heme binding // heme binding // tetrahydrobiopterin binding // tetrahydrobiopterin binding // arginine binding // arginine binding // flavin adenine dinucleotide binding // NADP binding // Hs…	inferred from electronic annotation // not recorded // inferred from direct assay // inferred from mutant phenotype // not recorded // inferred from physical interaction // inferred from electronic annotation // inferred from electronic annotation // inferred from electronic annotation // not recorded // inferred from electronic annotation // not recorded // inferred from electronic annotation //…	GenMAPP // GenMAPP	ACE-Inhibitor_pathway_PharmGKB // Smooth_muscle_contraction	---	---	---	17788645	0.000261	-1.51072	-2.95233	-0.601034	0.20358	0.661936	0	9.58372	9.80539	9.84656	9.83713	9.84889	10.0567	9.04539	9.34644	8.96043	9.48382	9.15247	9.38367
17748050	NM_001191567	Golim4	golgi integral membrane protein 4	2q32	Rn.24186	brain| colon| connective tissue| dorsal root ganglion| heart| kidney| liver| lung| pituitary gland| placenta| prostate| spleen|tailbud embryo| juvenile| adult	chr2	-	166764847	166856923	GO:0006810	transport	inferred from electronic annotation	GO:0005634 // GO:0005634 // GO:0005730 // GO:0005794 // GO:0005794 // GO:0010008 // GO:0016021 // GO:0032580	nucleus // nucleus // nucleolus // Golgi apparatus // Golgi apparatus // endosome membrane // integral to membrane // Golgi cisterna membrane	inferred from electronic annotation // not recorded // not recorded // inferred from electronic annotation // not recorded // inferred from electronic annotation // inferred from electronic annotation // inferred from electronic annotation	---	---	---	---	---	---	---	---	17748050	0.000265	-1.50306	-3.24155	-0.596894	0.184138	0.665309	0	11.779	11.8391	11.8908	11.9888	11.7939	11.803	11.1601	11.3279	11.5427	11.1035	11.0205	11.3585
17651244	NM_031646	Ramp2	receptor (G protein-coupled) activity modifying protein 2	10q32.1	Rn.107168	brain| connective tissue| dorsal root ganglion| eye| heart| kidney| liver| lung| nerve| ovary| placenta| spleen| fetus| juvenile| adult	chr10	+	90275463	90277242	GO:0001525 // GO:0001525 // GO:0001570 // GO:0001570 // GO:0001666 // GO:0002040 // GO:0002040 // GO:0006171 // GO:0006171 // GO:0006816 // GO:0006816 // GO:0006886 // GO:0007165 // GO:0007186 // GO:0007507 // GO:0007507 // GO:0007565 // GO:0008217 // GO:0008217 // GO:0008277 // GO:0010628 // GO:0010628 // GO:0015031 // GO:0015031 // GO:0030819 // GO:0030819 // GO:0031623 // GO:0031623 // GO:0032…	angiogenesis // angiogenesis // vasculogenesis // vasculogenesis // response to hypoxia // sprouting angiogenesis // sprouting angiogenesis // cAMP biosynthetic process // cAMP biosynthetic process // calcium ion transport // calcium ion transport // intracellular protein transport // signal transduction // G-protein coupled receptor signaling pathway // heart development // heart development // …	not recorded // inferred from sequence or structural similarity // not recorded // inferred from sequence or structural similarity // inferred from expression pattern // not recorded // inferred from sequence or structural similarity // not recorded // inferred from sequence or structural similarity // not recorded // inferred from sequence or structural similarity // inferred from electronic ann…	GO:0005575 // GO:0005737 // GO:0005737 // GO:0005886 // GO:0005886 // GO:0009986 // GO:0009986 // GO:0016021 // GO:0043235 // GO:0043235	cellular_component // cytoplasm // cytoplasm // plasma membrane // plasma membrane // cell surface // cell surface // integral to membrane // receptor complex // receptor complex	no biological data available // not recorded // inferred from sequence or structural similarity // not recorded // inferred from sequence or structural similarity // not recorded // inferred from sequence or structural similarity // inferred from electronic annotation // not recorded // inferred from sequence or structural similarity	GO:0001664 // GO:0008565 // GO:0008565 // GO:0015026 // GO:0015026 // GO:0046982	G-protein coupled receptor binding // protein transporter activity // protein transporter activity // coreceptor activity // coreceptor activity // protein heterodimerization activity	non-traceable author statement // not recorded // inferred from sequence or structural similarity // inferred from direct assay // not recorded // non-traceable author statement	GenMAPP	Smooth_muscle_contraction	---	---	---	17651244	8.44e-05	-1.49908	-3.08922	-0.586875	0.189975	0.667075	0	8.98698	9.04741	9.00507	8.77249	8.6891	8.92609	8.26405	8.58166	8.42088	8.14893	8.13541	8.35497
17821561	ENSRNOT00000005521 // ENSRNOT00000005521	RGD1563092 // Hdac9	similar to histone deacetylase-related protein // histone deacetylase 9	--- // 6q16	Rn.198197	embryonic tissue| metamorphosing embryo	chr6	-	52696733	53283737	GO:0000122 // GO:0007507 // GO:0008150 // GO:0016575 // GO:0032869 // GO:0034983 // GO:0045892 // GO:0048742 // GO:0051153 // GO:0070932 // GO:0070933 // GO:0090050	negative regulation of transcription from RNA polymerase II promoter // heart development // biological_process // histone deacetylation // cellular response to insulin stimulus // peptidyl-lysine deacetylation // negative regulation of transcription, DNA-dependent // regulation of skeletal muscle fiber development // regulation of striated muscle cell differentiation // histone H3 deacetylation …	not recorded // not recorded // no biological data available // not recorded // not recorded // not recorded // not recorded // not recorded // not recorded // not recorded // not recorded // not recorded	GO:0005575 // GO:0005634 // GO:0005667 // GO:0005737 // GO:0035097	cellular_component // nucleus // transcription factor complex // cytoplasm // histone methyltransferase complex	no biological data available // not recorded // not recorded // not recorded // not recorded	GO:0003674 // GO:0003714 // GO:0004407 // GO:0005080 // GO:0008134 // GO:0016787 // GO:0033558 // GO:0042826 // GO:0070491	molecular_function // transcription corepressor activity // histone deacetylase activity // protein kinase C binding // transcription factor binding // hydrolase activity // protein deacetylase activity // histone deacetylase binding // repressing transcription factor binding	no biological data available // not recorded // not recorded // not recorded // not recorded // inferred from electronic annotation // not recorded // not recorded // not recorded	---	---	Pfam	IPR023801	Histone deacetylase domain	17821561	0.000223	-1.48583	-2.94273	-0.576914	0.196047	0.673024	0	7.4621	7.62614	7.62292	7.753	7.39255	7.67821	6.74894	7.22194	7.06282	7.22244	6.84317	6.9741
17635885	---	---	---	---	---	---	chr1	-	163589101	163701215	---	---	---	---	---	---	---	---	---	---	---	---	---	---	17635885	7.22e-05	-1.48419	-3.05831	-0.567285	0.18549	0.67377	0	6.34966	6.38552	6.79726	6.55337	6.44393	6.47533	5.86016	5.92543	6.12254	5.85945	5.76493	6.06886
17796510	ENSRNOT00000055461	Pthlh	parathyroid hormone-like hormone	4q44	Rn.9750	brain| ovary| prostate	chr4	-	184898472	184898573	GO:0001501 // GO:0001958 // GO:0001958 // GO:0002076 // GO:0002076 // GO:0002076 // GO:0007189 // GO:0007189 // GO:0007189 // GO:0007492 // GO:0007492 // GO:0008284 // GO:0008284 // GO:0010468 // GO:0016485 // GO:0016485 // GO:0030282 // GO:0030819 // GO:0030819 // GO:0030855 // GO:0030855 // GO:0032331 // GO:0032331 // GO:0043129 // GO:0043129 // GO:0043433 // GO:0043433 // GO:0048286 // GO:0048…	skeletal system development // endochondral ossification // endochondral ossification // osteoblast development // osteoblast development // osteoblast development // adenylate cyclase-activating G-protein coupled receptor signaling pathway // adenylate cyclase-activating G-protein coupled receptor signaling pathway // adenylate cyclase-activating G-protein coupled receptor signaling pathway // e…	not recorded // inferred from electronic annotation // not recorded // inferred from electronic annotation // not recorded // traceable author statement // inferred from direct assay // inferred from electronic annotation // not recorded // inferred from electronic annotation // not recorded // inferred from electronic annotation // not recorded // not recorded // inferred from electronic annotat…	GO:0005575 // GO:0005576 // GO:0005622 // GO:0005634 // GO:0005634 // GO:0005730 // GO:0005737 // GO:0005794 // GO:0005794	cellular_component // extracellular region // intracellular // nucleus // nucleus // nucleolus // cytoplasm // Golgi apparatus // Golgi apparatus	no biological data available // inferred from electronic annotation // not recorded // inferred from electronic annotation // not recorded // not recorded // not recorded // inferred from electronic annotation // not recorded	GO:0005179 // GO:0051428 // GO:0051428 // GO:0051428	hormone activity // peptide hormone receptor binding // peptide hormone receptor binding // peptide hormone receptor binding	inferred from direct assay // inferred from electronic annotation // not recorded // inferred from sequence or structural similarity	---	---	Pfam	IPR001415	Parathyroid hormone/parathyroid hormone-related protein	17796510	4.57e-05	-1.47094	-3.54421	-0.561144	0.158327	0.679839	0	8.78659	8.70007	8.7581	8.68074	8.6829	8.80218	8.04264	8.35929	8.14257	8.01245	8.27849	8.20827
17700037	AF203811	Htr2a	5-hydroxytryptamine (serotonin) receptor 2A	15q11	Rn.10294 // Rn.146756	--- // brain| kidney| juvenile| adult	chr15	+	55462731	55463194	GO:0001659 // GO:0006661 // GO:0006661 // GO:0006950 // GO:0007186 // GO:0007208 // GO:0007210 // GO:0007568 // GO:0007613 // GO:0008219 // GO:0008284 // GO:0014059 // GO:0014065 // GO:0014065 // GO:0019233 // GO:0030431 // GO:0042493 // GO:0042493 // GO:0043267 // GO:0043406 // GO:0045907 // GO:0051209 // GO:0051209 // GO:0051967 // GO:0070371 // GO:0070371	temperature homeostasis // phosphatidylinositol biosynthetic process // phosphatidylinositol biosynthetic process // response to stress // G-protein coupled receptor signaling pathway // phospholipase C-activating serotonin receptor signaling pathway // serotonin receptor signaling pathway // aging // memory // cell death // positive regulation of cell proliferation // regulation of dopamine secr…	inferred from mutant phenotype // inferred from electronic annotation // not recorded // inferred from mutant phenotype // inferred from direct assay // inferred from direct assay // not recorded // inferred from expression pattern // inferred from mutant phenotype // inferred from mutant phenotype // inferred from mutant phenotype // inferred from mutant phenotype // inferred from electronic ann…	GO:0005624 // GO:0005737 // GO:0005829 // GO:0005886 // GO:0005886 // GO:0016021 // GO:0030425 // GO:0043198	membrane fraction // cytoplasm // cytosol // plasma membrane // plasma membrane // integral to membrane // dendrite // dendritic shaft	inferred from direct assay // inferred from direct assay // inferred from direct assay // inferred from direct assay // not recorded // inferred from electronic annotation // inferred from direct assay // inferred from direct assay	GO:0001965 // GO:0004435 // GO:0004435 // GO:0004993 // GO:0004993 // GO:0008144 // GO:0008144 // GO:0032403 // GO:0051378 // GO:0051378 // GO:0071886 // GO:0071886	G-protein alpha-subunit binding // phosphatidylinositol phospholipase C activity // phosphatidylinositol phospholipase C activity // serotonin receptor activity // serotonin receptor activity // drug binding // drug binding // protein complex binding // serotonin binding // serotonin binding // 1-(4-iodo-2,5-dimethoxyphenyl)propan-2-amine binding // 1-(4-iodo-2,5-dimethoxyphenyl)propan-2-amine bi…	inferred from mutant phenotype // inferred from electronic annotation // not recorded // inferred from direct assay // not recorded // inferred from electronic annotation // not recorded // inferred from physical interaction // inferred from direct assay // not recorded // inferred from electronic annotation // not recorded	---	---	---	---	---	17700037	0.000114	-1.46876	-3.17105	-0.560681	0.176813	0.680846	0	7.11725	7.17951	6.95719	7.21582	7.11746	7.15498	6.37371	6.48317	6.856	6.46497	6.58389	6.6164
17751690	NM_053326	Pdlim5	PDZ and LIM domain 5	2q44	Rn.17933	colon| connective tissue| dorsal root ganglion| eye| heart| lung| muscle| prostate| spleen| vibrissa| fetus| juvenile| adult	chr2	-	240177295	240296914	GO:0007507 // GO:0051963 // GO:0061001	heart development // regulation of synapse assembly // regulation of dendritic spine morphogenesis	non-traceable author statement // inferred from direct assay // inferred from direct assay	GO:0005624 // GO:0005829 // GO:0005886 // GO:0014069 // GO:0015629 // GO:0015629 // GO:0019717 // GO:0030018 // GO:0030018 // GO:0030054 // GO:0045211	membrane fraction // cytosol // plasma membrane // postsynaptic density // actin cytoskeleton // actin cytoskeleton // synaptosome // Z disc // Z disc // cell junction // postsynaptic membrane	inferred from direct assay // inferred from direct assay // inferred from electronic annotation // inferred from direct assay // inferred from electronic annotation // not recorded // inferred from electronic annotation // inferred from electronic annotation // not recorded // inferred from electronic annotation // inferred from electronic annotation	GO:0003779 // GO:0005080 // GO:0005515 // GO:0008270 // GO:0030159 // GO:0042805 // GO:0047485	actin binding // protein kinase C binding // protein binding // zinc ion binding // receptor signaling complex scaffold activity // actinin binding // protein N-terminus binding	inferred from direct assay // inferred from direct assay // inferred from physical interaction // inferred from electronic annotation // non-traceable author statement // inferred from direct assay // inferred from mutant phenotype	---	---	---	---	---	17751690	9.03e-06	-1.46819	-3.33715	-0.554383	0.166125	0.681111	0	11.3834	11.3292	11.3232	11.5519	11.3099	11.2132	10.6141	10.933	10.8227	10.8657	10.856	10.6932
17831389	NM_013196	Ppara	peroxisome proliferator activated receptor alpha	7q34	Rn.9753	eye| ovary| prostate| adult	chr7	+	123729774	123807090	GO:0000122 // GO:0000122 // GO:0001666 // GO:0006355 // GO:0006631 // GO:0006631 // GO:0007507 // GO:0008544 // GO:0008544 // GO:0010468 // GO:0010745 // GO:0010871 // GO:0010871 // GO:0010887 // GO:0010887 // GO:0010891 // GO:0010891 // GO:0019217 // GO:0019217 // GO:0030522 // GO:0030522 // GO:0032091 // GO:0032099 // GO:0032099 // GO:0032868 // GO:0035095 // GO:0042060 // GO:0042060 // GO:0042…	negative regulation of transcription from RNA polymerase II promoter // negative regulation of transcription from RNA polymerase II promoter // response to hypoxia // regulation of transcription, DNA-dependent // fatty acid metabolic process // fatty acid metabolic process // heart development // epidermis development // epidermis development // regulation of gene expression // negative regulatio…	inferred from electronic annotation // not recorded // inferred from direct assay // inferred from direct assay // inferred from mutant phenotype // not recorded // inferred from expression pattern // inferred from electronic annotation // not recorded // not recorded // not recorded // inferred from electronic annotation // not recorded // inferred from electronic annotation // not recorded // i…	GO:0005634	nucleus	inferred from direct assay	GO:0001103 // GO:0003677 // GO:0003700 // GO:0003707 // GO:0003707 // GO:0004872 // GO:0004879 // GO:0004879 // GO:0005515 // GO:0008144 // GO:0008144 // GO:0008270 // GO:0008289 // GO:0008289 // GO:0019902 // GO:0019904 // GO:0031624 // GO:0031624 // GO:0032403 // GO:0043565 // GO:0043565 // GO:0051525 // GO:0070215	RNA polymerase II repressing transcription factor binding // DNA binding // sequence-specific DNA binding transcription factor activity // steroid hormone receptor activity // steroid hormone receptor activity // receptor activity // ligand-activated sequence-specific DNA binding RNA polymerase II transcription factor activity // ligand-activated sequence-specific DNA binding RNA polymerase II tr…	not recorded // not recorded // not recorded // not recorded // traceable author statement // not recorded // inferred from mutant phenotype // not recorded // inferred from physical interaction // not recorded // inferred from sequence or structural similarity // inferred from electronic annotation // not recorded // inferred from sequence or structural similarity // inferred from physical inter…	---	---	---	---	---	17831389	8.39e-05	-1.4618	-2.95658	-0.546288	0.184771	0.684087	0	8.18459	8.05538	8.05287	8.14357	8.1004	8.46569	7.53676	7.75048	7.71297	7.4661	7.48105	7.77741
17819396	ENSRNOT00000065108	RGD1565705	similar to chr2 synaptotagmin	6q33	Rn.91770	brain| dorsal root ganglion| eye| lung| pancreas| pituitary gland| placenta| prostate| metamorphosing embryo| juvenile| adult	chr6	+	143566620	143657881	---	---	---	---	---	---	---	---	---	---	---	Pfam	IPR000008	C2 calcium-dependent membrane targeting	17819396	0.000306	-1.45369	-3.21394	-0.547138	0.170239	0.687906	0	11.5708	11.546	11.6221	11.5784	11.558	11.6702	10.7963	11.1411	11.264	11.0951	10.9062	11.06
17689469	ENSRNOT00000036206	RGD1311309	similar to 2510002A14Rik protein	14p11	Rn.163244	brain| connective tissue| dorsal root ganglion| eye| nerve| pancreas| pituitary gland| placenta| prostate| adult	chr14	+	37453020	37594355	---	---	---	---	---	---	---	---	---	---	---	---	---	---	17689469	3.14e-05	-1.44788	-3.2143	-0.537165	0.167117	0.690664	0	9.57575	9.73032	9.59657	9.61464	9.51124	9.74545	8.96173	9.05798	9.23927	9.27158	8.93374	9.0867
17685238	NM_001100640	Lamc2	laminin, gamma 2	13q21	Rn.9278	brain| colon| eye| heart| lung| placenta| small intestine| spleen| juvenile| adult	chr13	-	68151074	68211117	GO:0008150	biological_process	no biological data available	GO:0005578 // GO:0005604 // GO:0005607 // GO:0005610 // GO:0005615 // GO:0005624 // GO:0005625 // GO:0005938 // GO:0048471	proteinaceous extracellular matrix // basement membrane // laminin-2 complex // laminin-5 complex // extracellular space // membrane fraction // soluble fraction // cell cortex // perinuclear region of cytoplasm	inferred from direct assay // not recorded // inferred from direct assay // not recorded // inferred from direct assay // inferred from direct assay // inferred from direct assay // inferred from direct assay // inferred from direct assay	GO:0003674 // GO:0008201	molecular_function // heparin binding	no biological data available // not recorded	GenMAPP	Inflammatory_Response_Pathway	---	---	---	17685238	7.94e-05	-1.44234	-2.97751	-0.524843	0.176269	0.693317	0	6.95789	6.82628	7.19732	7.17306	6.88595	6.92482	6.48225	6.32361	6.53068	6.60834	6.51557	6.3558
17717308	NM_001108422	Plxdc2	plexin domain containing 2	17q12.3	Rn.36200	adipose tissue| colon| dorsal root ganglion| embryonic tissue| eye| kidney| lung| muscle| placenta| fetus| juvenile| adult	chr17	+	90572391	90982074	---	---	---	GO:0016021	integral to membrane	inferred from electronic annotation	---	---	---	---	---	---	---	---	17717308	0.00014	-1.42681	-3.06548	-0.518403	0.16911	0.700866	0	10.9712	11.0003	10.789	10.9255	10.9206	10.9051	10.2837	10.6329	10.3273	10.3311	10.2673	10.559
17745475	NM_001013157	Nnt	nicotinamide nucleotide transhydrogenase	2q16	Rn.3128	adipose tissue| adrenal gland| brain| colon| embryonic tissue| heart| kidney| liver| lung| muscle| ovary| pancreas| pineal gland| pituitary gland| placenta| prostate| spleen| testis| thymus|tailbud embryo| metamorphosing embryo| fetus| juvenile| adult	chr2	-	51496456	51589901	GO:0015992	proton transport	inferred from electronic annotation	GO:0005739 // GO:0005743 // GO:0005743 // GO:0016021	mitochondrion // mitochondrial inner membrane // mitochondrial inner membrane // integral to membrane	not recorded // inferred from electronic annotation // not recorded // inferred from electronic annotation	GO:0008746 // GO:0008750 // GO:0050661 // GO:0050661	NAD(P)+ transhydrogenase activity // NAD(P)+ transhydrogenase (AB-specific) activity // NADP binding // NADP binding	not recorded // inferred from electronic annotation // inferred from electronic annotation // not recorded	---	---	---	---	---	17745475	0.000155	-1.41863	-3.06032	-0.509858	0.166603	0.704906	0	9.88557	9.7777	9.73539	9.9056	9.80226	9.79956	9.33823	9.44295	9.32611	9.17166	9.08858	9.47939
17789223	ENSRNOT00000068410	Adam22	a disintegrin and metalloprotease domain (ADAM) 22	---	---	---	chr4	-	22332086	22507086	GO:0006508 // GO:0008344 // GO:0014037 // GO:0022011	proteolysis // adult locomotory behavior // Schwann cell differentiation // myelination in peripheral nervous system	inferred from electronic annotation // not recorded // not recorded // not recorded	---	---	---	GO:0004222	metalloendopeptidase activity	inferred from electronic annotation	---	---	Pfam	IPR001590	Peptidase M12B, ADAM/reprolysin	17789223	8.5e-05	-1.41275	-2.89794	-0.494696	0.170706	0.707841	0	7.15712	7.39671	7.00984	7.03685	7.02222	7.09211	6.45458	6.64848	6.5738	6.66436	6.68285	6.72262
17878641	ENSRNOT00000000174	Chm	choroideremia (Rab escort protein 1)	Xq32	Rn.10191	brain| colon| embryonic tissue| heart| lung| pituitary gland|tailbud embryo| metamorphosing embryo| fetus| adult	chrX	-	101753857	101927941	GO:0001568 // GO:0001568 // GO:0006886	blood vessel development // blood vessel development // intracellular protein transport	inferred from electronic annotation // not recorded // inferred from electronic annotation	GO:0005968	Rab-protein geranylgeranyltransferase complex	inferred from electronic annotation	GO:0004663 // GO:0005096 // GO:0005515 // GO:0017137	Rab geranylgeranyltransferase activity // GTPase activator activity // protein binding // Rab GTPase binding	inferred from electronic annotation // inferred from electronic annotation // inferred from physical interaction // inferred from direct assay	---	---	Pfam	IPR018203	GDP dissociation inhibitor	17878641	2.11e-05	-1.41042	-3.37815	-0.498939	0.147696	0.70901	0	9.68875	9.70983	9.64939	9.60923	9.61044	9.59228	9.06097	9.21554	9.31186	9.17886	9.03682	9.06226
17866962	NM_001108811	Twsg1	twisted gastrulation homolog 1 (Drosophila)	9q37	Rn.8466	brain| connective tissue| dorsal root ganglion| embryonic tissue| eye| heart| kidney| lung| ovary| pancreas| pineal gland| placenta| prostate|tailbud embryo| metamorphosing embryo| juvenile| adult	chr9	-	104694731	104729090	GO:0001503 // GO:0001503 // GO:0001707 // GO:0001707 // GO:0007435 // GO:0007435 // GO:0009790 // GO:0009888 // GO:0030097 // GO:0030097 // GO:0030154 // GO:0030154 // GO:0030509 // GO:0030509 // GO:0030513 // GO:0030513 // GO:0030514 // GO:0030514 // GO:0030900 // GO:0030900 // GO:0043010 // GO:0043010 // GO:0045668 // GO:0045668	ossification // ossification // mesoderm formation // mesoderm formation // salivary gland morphogenesis // salivary gland morphogenesis // embryo development // tissue development // hemopoiesis // hemopoiesis // cell differentiation // cell differentiation // BMP signaling pathway // BMP signaling pathway // positive regulation of BMP signaling pathway // positive regulation of BMP signaling pa…	inferred from electronic annotation // not recorded // inferred from electronic annotation // not recorded // inferred from electronic annotation // not recorded // not recorded // not recorded // inferred from electronic annotation // not recorded // inferred from electronic annotation // not recorded // inferred from electronic annotation // not recorded // inferred from electronic annotation /…	GO:0005615 // GO:0005615	extracellular space // extracellular space	inferred from electronic annotation // not recorded	---	---	---	---	---	---	---	---	17866962	0.000199	-1.39944	-2.97221	-0.490384	0.16499	0.714573	0	10.6415	10.591	10.5199	10.6731	10.5959	10.6778	9.98596	10.3354	10.2759	10.047	9.98389	10.1287
17863163	XM_001067239	Mut	methylmalonyl CoA mutase	9q12	Rn.223154	kidney| liver| adult	chr9	-	16065495	16093956	---	---	---	---	---	---	---	---	---	---	---	---	---	---	17863163	1.17e-06	-1.397	-3.31188	-0.482457	0.145675	0.71582	0	9.61247	9.64441	9.52504	9.54478	9.467	9.6761	9.1724	9.12713	9.0955	8.99615	8.99999	9.1839
17857804	XM_001067239	Mut	methylmalonyl CoA mutase	9q12	Rn.223154	kidney| liver| adult	chr9	+	15768911	15797489	---	---	---	---	---	---	---	---	---	---	---	---	---	---	17857804	1.17e-06	-1.397	-3.31188	-0.482457	0.145675	0.71582	0	9.61247	9.64441	9.52504	9.54478	9.467	9.6761	9.1724	9.12713	9.0955	8.99615	8.99999	9.1839
17816681	ENSRNOT00000039145	Syne2	spectrin repeat containing, nuclear envelope 2	6q24	---	---	chr6	+	98457147	98601686	GO:0006998 // GO:0007097 // GO:0007163 // GO:0010761 // GO:0030335 // GO:0031022 // GO:0034504 // GO:0051642 // GO:0090286	nuclear envelope organization // nuclear migration // establishment or maintenance of cell polarity // fibroblast migration // positive regulation of cell migration // nuclear migration along microfilament // protein localization to nucleus // centrosome localization // cytoskeletal anchoring at nuclear membrane	not recorded // not recorded // not recorded // not recorded // not recorded // not recorded // not recorded // not recorded // not recorded	GO:0005634 // GO:0005635 // GO:0005640 // GO:0005737 // GO:0005925 // GO:0016529 // GO:0030016 // GO:0030018 // GO:0031258 // GO:0031527 // GO:0031965 // GO:0031981 // GO:0034993 // GO:0044429	nucleus // nuclear envelope // nuclear outer membrane // cytoplasm // focal adhesion // sarcoplasmic reticulum // myofibril // Z disc // lamellipodium membrane // filopodium membrane // nuclear membrane // nuclear lumen // SUN-KASH complex // mitochondrial part	not recorded // not recorded // not recorded // not recorded // not recorded // not recorded // not recorded // not recorded // not recorded // not recorded // not recorded // not recorded // not recorded // not recorded	GO:0003779 // GO:0003779	actin binding // actin binding	inferred from electronic annotation // not recorded	---	---	Pfam	IPR001715	Calponin homology domain	17816681	6.32e-05	-1.38898	-2.90236	-0.477401	0.164487	0.719954	0	9.07935	9.1265	9.25167	9.31493	9.21661	9.22685	8.6342	8.98226	8.76722	8.64922	8.68187	8.63674
17743841	NM_001108540	Rfesd	Rieske (Fe-S) domain containing	2q11	Rn.38227	connective tissue| dorsal root ganglion| prostate| small intestine| adult	chr2	-	3054514	3064195	---	---	---	---	---	---	GO:0016491 // GO:0046872 // GO:0051537	oxidoreductase activity // metal ion binding // 2 iron, 2 sulfur cluster binding	inferred from electronic annotation // inferred from electronic annotation // inferred from electronic annotation	---	---	---	---	---	17743841	4.52e-05	-1.38318	-2.89737	-0.470612	0.162427	0.722974	0	9.72801	9.6342	9.73737	9.56977	9.59808	9.52007	9.0979	9.33017	9.30515	9.02982	9.1485	9.05228
17810315	---	---	---	---	---	---	chr5	-	142659739	142986873	---	---	---	---	---	---	---	---	---	---	---	Pfam // Pfam // Pfam // Pfam // Pfam	IPR001101 // IPR001715 // IPR002017 // IPR003108 // IPR018248	Plectin repeat // Calponin homology domain // Spectrin repeat // Growth-arrest-specific protein 2 domain // EF-hand	17810315	4.33e-06	-1.37638	-3.14728	-0.462131	0.146835	0.726545	0	10.7123	10.8466	10.8026	10.8645	10.8188	10.9158	10.2315	10.502	10.433	10.3127	10.3345	10.3741
17619637	NM_001139508	Mical2	microtubule associated monoxygenase, calponin and LIM domain containing 2	1q33	Rn.24515	brain| colon| connective tissue| dorsal root ganglion| heart| lung| ovary| placenta| prostate| spleen|tailbud embryo| fetus| juvenile| adult	chr1	+	170076006	170156924	GO:0030042 // GO:0055114	actin filament depolymerization // oxidation-reduction process	inferred from sequence or structural similarity // inferred from sequence or structural similarity	GO:0005737 // GO:0005856	cytoplasm // cytoskeleton	inferred from electronic annotation // inferred from electronic annotation	GO:0003779 // GO:0008270 // GO:0016491 // GO:0016709 // GO:0071949	actin binding // zinc ion binding // oxidoreductase activity // oxidoreductase activity, acting on paired donors, with incorporation or reduction of molecular oxygen, NADH or NADPH as one donor, and incorporation of one atom of oxygen // FAD binding	inferred from sequence or structural similarity // inferred from electronic annotation // inferred from electronic annotation // inferred from sequence or structural similarity // inferred from sequence or structural similarity	---	---	---	---	---	17619637	1.43e-05	-1.37577	-2.91463	-0.460044	0.15784	0.726865	0	10.618	10.5481	10.6457	10.8206	10.6822	10.5402	10.0665	10.1674	10.3395	10.2467	10.0938	10.1806
17816741	BC098809	LOC366669	similar to mKIAA1011 protein	6q24	Rn.50877 // Rn.119214	adipose tissue| embryonic tissue| kidney| liver| lung| ovary| pancreas| pituitary gland| placenta| prostate| spleen| testis| metamorphosing embryo| juvenile| adult // colon| dorsal root ganglion| pancreas| pituitary gland| prostate| testis| fetus| adult	chr6	+	98659761	98680359	---	---	---	---	---	---	---	---	---	---	---	---	---	---	17816741	2.68e-06	-1.31665	-2.98867	-0.3979	0.133136	0.759502	0	7.69453	7.80371	7.75311	7.80098	7.79113	7.75526	7.36092	7.48844	7.29409	7.39053	7.29445	7.38288
17653979	NM_001106978	Glis2	GLIS family zinc finger 2	10q12	Rn.166996	adipose tissue| brain| connective tissue| eye| heart| kidney| lung| ovary| prostate| adult	chr10	-	11080702	11100905	GO:0000122 // GO:0000122 // GO:0043433 // GO:0043433 // GO:0045879 // GO:0045879 // GO:0045892 // GO:0045893 // GO:0045944	negative regulation of transcription from RNA polymerase II promoter // negative regulation of transcription from RNA polymerase II promoter // negative regulation of sequence-specific DNA binding transcription factor activity // negative regulation of sequence-specific DNA binding transcription factor activity // negative regulation of smoothened signaling pathway // negative regulation of smoot…	inferred from electronic annotation // not recorded // inferred from electronic annotation // not recorded // inferred from electronic annotation // not recorded // not recorded // not recorded // not recorded	GO:0005634 // GO:0016607 // GO:0016607	nucleus // nuclear speck // nuclear speck	not recorded // inferred from electronic annotation // not recorded	GO:0001077 // GO:0001077 // GO:0003677 // GO:0008270 // GO:0044212 // GO:0044212	RNA polymerase II core promoter proximal region sequence-specific DNA binding transcription factor activity involved in positive regulation of transcription // RNA polymerase II core promoter proximal region sequence-specific DNA binding transcription factor activity involved in positive regulation of transcription // DNA binding // zinc ion binding // transcription regulatory region DNA binding …	inferred from electronic annotation // not recorded // not recorded // inferred from electronic annotation // inferred from electronic annotation // not recorded	---	---	---	---	---	17653979	1.61e-05	1.3173	2.93223	0.395992	0.135048	1.3173	0	9.42898	9.39694	9.4609	9.37812	9.46137	9.43451	9.77769	9.78556	9.90087	9.93123	9.82756	9.71389
17793046	NM_001109249	Eefsec	eukaryotic elongation factor, selenocysteine-tRNA-specific	4q34	Rn.11965	connective tissue| ovary| pancreas| placenta| prostate| spleen| testis| juvenile| adult	chr4	-	122340376	122539564	---	---	---	---	---	---	GO:0003924 // GO:0005525	GTPase activity // GTP binding	inferred from electronic annotation // inferred from electronic annotation	---	---	---	---	---	17793046	1.4e-05	1.32851	3.02165	0.411453	0.136168	1.32851	0	7.83163	7.67141	7.74805	7.57883	7.71537	7.71214	8.17223	8.0983	8.09927	8.15974	8.10793	8.08866
17729769	NM_001009640	Cirh1a	cirrhosis, autosomal recessive 1A (cirhin)	19q12	Rn.106235	adrenal gland| brain| connective tissue| dorsal root ganglion| embryonic tissue| kidney| lung| ovary| spleen|tailbud embryo| metamorphosing embryo| juvenile| adult	chr19	+	36742206	36770285	GO:0006355 // GO:0008150	regulation of transcription, DNA-dependent // biological_process	not recorded // no biological data available	GO:0005575 // GO:0005730 // GO:0005730	cellular_component // nucleolus // nucleolus	no biological data available // not recorded // inferred from sequence or structural similarity	GO:0003674	molecular_function	no biological data available	---	---	---	---	---	17729769	1.88e-05	1.34182	2.8544	0.422363	0.147969	1.34182	0	9.07109	8.98149	8.96368	9.09764	9.10127	8.98451	9.5026	9.43012	9.42651	9.30573	9.61521	9.4537
17730143	ENSRNOT00000023383	Vac14	Vac14 homolog (S. cerevisiae)	19q12	Rn.46366	adipose tissue| adrenal gland| brain| colon| connective tissue| embryonic tissue| eye| heart| liver| lung| nerve| ovary| pineal gland| placenta| prostate| thymus| metamorphosing embryo| fetus| juvenile| adult	chr19	+	40538392	40639758	---	---	---	GO:0005783 // GO:0005792 // GO:0010008 // GO:0010008	endoplasmic reticulum // microsome // endosome membrane // endosome membrane	inferred from electronic annotation // inferred from electronic annotation // inferred from electronic annotation // not recorded	---	---	---	---	---	Pfam	IPR000357	HEAT	17730143	1.36e-05	1.35	2.87433	0.434288	0.151092	1.35	0	8.58865	8.37045	8.50618	8.39277	8.60381	8.57554	9.06137	8.8523	8.87922	8.91082	8.9741	8.96533
17675011	---	---	---	---	---	---	chr12	-	1017291	1020094	---	---	---	---	---	---	---	---	---	---	---	Pfam // Pfam	IPR000504 // IPR002004	RNA recognition motif domain // Polyadenylate-binding protein/Hyperplastic disc protein	17675011	2.38e-05	1.36117	2.80056	0.445513	0.15908	1.36117	0	6.86773	7.10609	7.05802	6.85492	6.93027	6.8647	7.52673	7.3883	7.34974	7.3438	7.25996	7.48628
17701462	---	---	---	---	---	---	chr15	-	18728828	18729616	---	---	---	---	---	---	---	---	---	---	---	Pfam	IPR004038	Ribosomal protein L7Ae/L30e/S12e/Gadd45	17701462	5.64e-06	1.36149	2.97382	0.444448	0.149453	1.36149	0	8.27688	8.46223	8.49762	8.48132	8.44948	8.46461	8.82894	8.82879	8.87345	9.06602	8.82058	8.88104
17704347	NM_001031653	Polr3d	polymerase (RNA) III (DNA directed) polypeptide D	15p11	Rn.16896	adipose tissue| colon| connective tissue| dorsal root ganglion| embryonic tissue| eye| heart| kidney| lung| muscle| ovary| pancreas| placenta| prostate| testis| thymus|tailbud embryo| metamorphosing embryo| juvenile| adult	chr15	-	50838153	50842822	GO:0006383 // GO:0032728 // GO:0032728 // GO:0045089 // GO:0045089	transcription from RNA polymerase III promoter // positive regulation of interferon-beta production // positive regulation of interferon-beta production // positive regulation of innate immune response // positive regulation of innate immune response	inferred from electronic annotation // inferred from electronic annotation // not recorded // inferred from electronic annotation // not recorded	GO:0005666	DNA-directed RNA polymerase III complex	inferred from electronic annotation	GO:0003677 // GO:0003682 // GO:0003899	DNA binding // chromatin binding // DNA-directed RNA polymerase activity	inferred from electronic annotation // not recorded // inferred from electronic annotation	---	---	---	---	---	17704347	3.12e-05	1.36509	2.78665	0.447939	0.160745	1.36509	0	7.79139	7.96505	8.00017	8.08532	7.92309	7.91982	8.51047	8.22221	8.52599	8.31782	8.39796	8.39801
17859577	XM_217412	RGD1562399	similar to 40S ribosomal protein S2	9q31	---	---	chr9	+	57828540	57829415	GO:0006412	translation	inferred from electronic annotation	GO:0015935	small ribosomal subunit	inferred from electronic annotation	GO:0003723 // GO:0003735	RNA binding // structural constituent of ribosome	inferred from electronic annotation // inferred from electronic annotation	---	---	---	---	---	17859577	6.51e-05	1.36657	2.82409	0.447572	0.158484	1.36657	0	8.40337	8.55831	8.53571	8.48809	8.60822	8.46116	9.05171	8.85248	8.99755	9.11567	8.94529	8.77759
17679264	BC088239	Abhd11	abhydrolase domain containing 11	12q12	Rn.224844	brain| eye| heart| ovary| spleen| juvenile| adult	chr12_random	-	743531	746260	GO:0008150	biological_process	no biological data available	GO:0005575 // GO:0005739	cellular_component // mitochondrion	no biological data available // inferred from electronic annotation	GO:0003674 // GO:0003824	molecular_function // catalytic activity	no biological data available // inferred from electronic annotation	---	---	---	---	---	17679264	4.97e-05	1.3784	2.82273	0.460693	0.163208	1.3784	0	7.58424	7.42842	7.36405	7.5688	7.44278	7.56097	8.0465	7.812	7.83641	8.11703	8.02915	7.87233
17633019	NM_030847	Emp3	epithelial membrane protein 3	1q22	Rn.6782	brain| connective tissue| dorsal root ganglion| embryonic tissue| heart| kidney| ovary| pancreas| placenta| spleen| fetus| juvenile| adult	chr1	-	96389783	96392960	GO:0016049	cell growth	inferred from electronic annotation	GO:0016021	integral to membrane	inferred from electronic annotation	---	---	---	---	---	---	---	---	17633019	5.99e-05	1.38493	2.79872	0.471603	0.168507	1.38493	0	11.2645	10.9256	11.1886	11.1256	10.9723	11.0119	11.6	11.5703	11.7287	11.4942	11.5042	11.4207
17674905	NM_001025272	Pgam5	phosphoglycerate mutase family member 5	12q16	Rn.23489	adipose tissue| brain| connective tissue| heart| ovary| placenta| spleen|tailbud embryo| juvenile| adult	chr12	+	46555416	46562477	---	---	---	GO:0005741 // GO:0016021	mitochondrial outer membrane // integral to membrane	inferred from electronic annotation // inferred from electronic annotation	GO:0004721	phosphoprotein phosphatase activity	inferred from electronic annotation	---	---	---	---	---	17674905	2.3e-05	1.39121	3.02551	0.47407	0.156691	1.39121	0	7.88534	7.73158	7.79542	7.84537	7.68622	7.72423	8.36871	8.09086	8.30319	8.13753	8.37176	8.24055
17768720	NM_153469	Pkig	protein kinase inhibitor, gamma	3q42	Rn.7648	brain| colon| connective tissue| eye| heart| kidney| lung| pancreas| spleen| juvenile| adult	chr3	+	154568485	154635867	GO:0000122 // GO:0000122 // GO:0006469 // GO:0007165 // GO:0042308 // GO:0042308 // GO:0042326 // GO:0071901	negative regulation of transcription from RNA polymerase II promoter // negative regulation of transcription from RNA polymerase II promoter // negative regulation of protein kinase activity // signal transduction // negative regulation of protein import into nucleus // negative regulation of protein import into nucleus // negative regulation of phosphorylation // negative regulation of protein s…	inferred from electronic annotation // not recorded // not recorded // inferred from mutant phenotype // inferred from electronic annotation // not recorded // not recorded // not recorded	GO:0005625 // GO:0005634 // GO:0005737	soluble fraction // nucleus // cytoplasm	inferred from electronic annotation // traceable author statement // traceable author statement	GO:0004862 // GO:0004862 // GO:0016301	cAMP-dependent protein kinase inhibitor activity // cAMP-dependent protein kinase inhibitor activity // kinase activity	inferred from mutant phenotype // not recorded // inferred from electronic annotation	---	---	---	---	---	17768720	3.61e-05	1.39206	2.97058	0.47983	0.161527	1.39206	0	8.31555	8.17685	8.31227	8.29546	8.52776	8.46676	8.76496	8.69999	8.94476	8.86218	8.85562	8.84612
17654132	NM_024384	Thoc6	THO complex 6 homolog (Drosophila)	10q12	Rn.42184	brain| connective tissue| dorsal root ganglion| eye| kidney| liver| pancreas| placenta| prostate| small intestine| spleen| metamorphosing embryo| juvenile| adult	chr10	-	12933304	12938664	GO:0006397 // GO:0006406 // GO:0008380 // GO:0046784 // GO:0046784	mRNA processing // mRNA export from nucleus // RNA splicing // intronless viral mRNA export from host nucleus // intronless viral mRNA export from host nucleus	inferred from electronic annotation // not recorded // inferred from electronic annotation // inferred from electronic annotation // not recorded	GO:0000346 // GO:0000347 // GO:0000445 // GO:0000445	transcription export complex // THO complex // THO complex part of transcription export complex // THO complex part of transcription export complex	not recorded // not recorded // inferred from electronic annotation // not recorded	GO:0003723	RNA binding	inferred from electronic annotation	---	---	---	---	---	17654132	5.47e-05	1.39454	2.84346	0.47774	0.168014	1.39454	0	7.8141	7.58569	7.83273	7.81112	7.63874	7.71494	8.34532	8.03587	8.34055	8.09411	8.15473	8.29318
17807957	ENSRNOT00000020625	Alad	aminolevulinate dehydratase	5q32-q34	Rn.3941	adipose tissue| adrenal gland| brain| connective tissue| embryonic tissue| eye| heart| kidney| liver| lung| muscle| ovary| pancreas| pineal gland| placenta| prostate| metamorphosing embryo| fetus| juvenile| adult	chr5	-	79505645	79515983	GO:0001666 // GO:0006782 // GO:0006783 // GO:0006783 // GO:0006783 // GO:0006979 // GO:0007584 // GO:0009635 // GO:0009636 // GO:0009725 // GO:0010033 // GO:0010035 // GO:0010038 // GO:0010038 // GO:0010039 // GO:0010043 // GO:0010044 // GO:0010212 // GO:0010266 // GO:0010269 // GO:0010288 // GO:0014070 // GO:0014823 // GO:0031667 // GO:0032025 // GO:0032496 // GO:0033197 // GO:0033273 // GO:0042…	response to hypoxia // protoporphyrinogen IX biosynthetic process // heme biosynthetic process // heme biosynthetic process // heme biosynthetic process // response to oxidative stress // response to nutrient // response to herbicide // response to toxin // response to hormone stimulus // response to organic substance // response to inorganic substance // response to metal ion // response to meta…	inferred from expression pattern // inferred from electronic annotation // inferred from direct assay // not recorded // inferred from sequence or structural similarity // inferred from expression pattern // inferred from direct assay // inferred from expression pattern // inferred from expression pattern // inferred from expression pattern // inferred from direct assay // inferred from expressio…	GO:0005615 // GO:0005829	extracellular space // cytosol	inferred from direct assay // inferred from direct assay	GO:0004655 // GO:0004655 // GO:0004655 // GO:0008270 // GO:0008270 // GO:0032791 // GO:0032791 // GO:0042802	porphobilinogen synthase activity // porphobilinogen synthase activity // porphobilinogen synthase activity // zinc ion binding // zinc ion binding // lead ion binding // lead ion binding // identical protein binding	inferred from direct assay // not recorded // inferred from sequence or structural similarity // not recorded // inferred from sequence or structural similarity // not recorded // inferred from sequence or structural similarity // not recorded	---	---	Pfam	IPR001731	Porphobilinogen synthase	17807957	9.31e-05	1.3952	3.12935	0.484574	0.154848	1.3952	0	6.31972	6.10012	6.0847	6.35676	6.06405	6.23925	6.71412	6.65112	6.60579	6.65998	6.72992	6.71112
17754038	ENSRNOT00000001583	Rrp1b	ribosomal RNA processing 1 homolog B (S. cerevisiae)	20p12	Rn.222586	brain| connective tissue| embryonic tissue| eye| lung| ovary| pancreas| placenta| prostate| testis|tailbud embryo| metamorphosing embryo| juvenile| adult	chr20	+	10454161	10478482	GO:0006364 // GO:0010923 // GO:0010923	rRNA processing // negative regulation of phosphatase activity // negative regulation of phosphatase activity	inferred from electronic annotation // inferred from electronic annotation // not recorded	GO:0000791 // GO:0000792 // GO:0005634 // GO:0005730 // GO:0005730 // GO:0005829 // GO:0005829 // GO:0030688	euchromatin // heterochromatin // nucleus // nucleolus // nucleolus // cytosol // cytosol // preribosome, small subunit precursor	not recorded // not recorded // not recorded // inferred from electronic annotation // not recorded // inferred from electronic annotation // not recorded // inferred from electronic annotation	---	---	---	---	---	Pfam	IPR010301	Nucleolar, Nop52	17754038	3.84e-05	1.40021	2.96754	0.48805	0.164463	1.40021	0	7.44283	7.0684	7.22716	7.34202	7.25603	7.36418	7.77447	7.62513	7.76727	7.74088	7.90815	7.813
17689923	---	---	---	---	---	---	chr14	+	45830527	45831467	---	---	---	---	---	---	---	---	---	---	---	Pfam	IPR000504	RNA recognition motif domain	17689923	1.89e-05	1.40562	3.06825	0.489216	0.159444	1.40562	0	9.73389	9.65473	9.80527	9.82456	9.9069	9.81763	10.3792	10.2474	10.3725	10.1336	10.1481	10.3974
17783727	---	---	---	---	---	---	chr4	+	83509412	83534182	---	---	---	---	---	---	---	---	---	---	---	---	---	---	17783727	1.3e-05	1.40782	3.05868	0.493662	0.161397	1.40782	0	9.09771	8.87693	9.10177	8.92672	9.1359	9.11146	9.68105	9.44376	9.49918	9.45503	9.4763	9.65714
17745762	---	---	---	---	---	---	chr2	-	58708832	58709733	---	---	---	---	---	---	---	---	---	---	---	Pfam	IPR013810	Ribosomal protein S5, N-terminal	17745762	5.34e-06	1.40811	3.17947	0.493355	0.155169	1.40811	0	10.8273	11.0921	10.8771	10.9854	10.9533	10.9047	11.4983	11.2974	11.4939	11.5538	11.424	11.3326
17813269	NM_001034922	Atad3a	ATPase family, AAA domain containing 3A	5q36	Rn.17450	adipose tissue| brain| colon| connective tissue| embryonic tissue| heart| kidney| liver| lung| muscle| ovary| pituitary gland| prostate| small intestine| spleen|tailbud embryo| metamorphosing embryo| fetus| juvenile| adult	chr5	-	172598553	172618731	GO:0016049 // GO:0043066	cell growth // negative regulation of apoptotic process	not recorded // not recorded	GO:0005739 // GO:0005743 // GO:0005743	mitochondrion // mitochondrial inner membrane // mitochondrial inner membrane	not recorded // inferred from electronic annotation // not recorded	GO:0005524 // GO:0017111	ATP binding // nucleoside-triphosphatase activity	inferred from electronic annotation // inferred from electronic annotation	---	---	---	---	---	17813269	0.000554	1.41379	2.82619	0.491768	0.174004	1.41379	0	7.25842	7.11652	7.17298	7.12322	7.12538	7.10101	7.66284	7.38217	7.67251	7.62	7.9231	7.58753
17743332	NM_001106203	Znhit6	zinc finger, HIT-type containing 6	2q44	Rn.162633	brain| dorsal root ganglion| eye| heart| liver| lung| ovary| spleen| thymus|tailbud embryo| juvenile| adult	chr2	+	243746296	243778317	GO:0000492 // GO:0000492	box C/D snoRNP assembly // box C/D snoRNP assembly	inferred from electronic annotation // not recorded	GO:0070761 // GO:0070761	pre-snoRNP complex // pre-snoRNP complex	inferred from electronic annotation // not recorded	GO:0042802 // GO:0042802	identical protein binding // identical protein binding	inferred from electronic annotation // not recorded	---	---	---	---	---	17743332	0.000149	1.41733	2.79305	0.499555	0.178857	1.41733	0	7.65686	7.43671	7.53164	7.65763	7.6456	7.41456	8.24813	7.80253	8.12489	7.95607	8.04486	8.16385
17778591	NM_012962	Gss	glutathione synthetase	3q42	Rn.1692	adipose tissue| colon| connective tissue| dorsal root ganglion| eye| heart| kidney| liver| ovary| pituitary gland| placenta| prostate| spleen| fetus| juvenile| adult	chr3	-	146057517	146087820	GO:0006750 // GO:0006750 // GO:0006750 // GO:0007568 // GO:0009410 // GO:0031667 // GO:0034612 // GO:0043200 // GO:0046686 // GO:0046686	glutathione biosynthetic process // glutathione biosynthetic process // glutathione biosynthetic process // aging // response to xenobiotic stimulus // response to nutrient levels // response to tumor necrosis factor // response to amino acid stimulus // response to cadmium ion // response to cadmium ion	inferred from direct assay // not recorded // non-traceable author statement // inferred from expression pattern // inferred from expression pattern // inferred from expression pattern // inferred from expression pattern // inferred from expression pattern // inferred from electronic annotation // not recorded	GO:0005625	soluble fraction	inferred from direct assay	GO:0000287 // GO:0000287 // GO:0004363 // GO:0004363 // GO:0004363 // GO:0005524 // GO:0005524 // GO:0005524 // GO:0016594 // GO:0042277 // GO:0042803 // GO:0042803 // GO:0042803 // GO:0043295 // GO:0043295 // GO:0043295	magnesium ion binding // magnesium ion binding // glutathione synthase activity // glutathione synthase activity // glutathione synthase activity // ATP binding // ATP binding // ATP binding // glycine binding // peptide binding // protein homodimerization activity // protein homodimerization activity // protein homodimerization activity // glutathione binding // glutathione binding // glutathion…	not recorded // inferred from sequence or structural similarity // inferred from direct assay // not recorded // non-traceable author statement // inferred from direct assay // not recorded // inferred from sequence or structural similarity // inferred from direct assay // inferred from physical interaction // inferred from direct assay // not recorded // inferred from sequence or structural simi…	---	---	---	---	---	17778591	8.48e-05	1.41759	2.8329	0.501449	0.177009	1.41759	0	7.26356	6.92725	7.12163	7.02801	7.14167	7.21715	7.67853	7.48927	7.58659	7.56243	7.50869	7.88245
17687556	NM_206851	Smyd2	SET and MYND domain containing 2	13q27	Rn.7052	adipose tissue| adrenal gland| brain| connective tissue| dorsal root ganglion| heart| lung| ovary| pancreas| prostate| spleen| thymus|tailbud embryo| juvenile| adult	chr13	-	106160147	106201473	GO:0000122 // GO:0000122 // GO:0006351 // GO:0008150 // GO:0008285 // GO:0008285 // GO:0010452 // GO:0018026 // GO:0018026 // GO:0018027 // GO:0018027 // GO:0043516 // GO:0043516	negative regulation of transcription from RNA polymerase II promoter // negative regulation of transcription from RNA polymerase II promoter // transcription, DNA-dependent // biological_process // negative regulation of cell proliferation // negative regulation of cell proliferation // histone H3-K36 methylation // peptidyl-lysine monomethylation // peptidyl-lysine monomethylation // peptidyl-ly…	not recorded // inferred from sequence or structural similarity // inferred from electronic annotation // no biological data available // not recorded // inferred from sequence or structural similarity // inferred from sequence or structural similarity // not recorded // inferred from sequence or structural similarity // not recorded // inferred from sequence or structural similarity // not recor…	GO:0005575 // GO:0005634 // GO:0005634 // GO:0005737 // GO:0005737 // GO:0005829 // GO:0005829	cellular_component // nucleus // nucleus // cytoplasm // cytoplasm // cytosol // cytosol	no biological data available // not recorded // inferred from sequence or structural similarity // not recorded // inferred from sequence or structural similarity // not recorded // inferred from sequence or structural similarity	GO:0000993 // GO:0000993 // GO:0002039 // GO:0002039 // GO:0003674 // GO:0008270 // GO:0016279 // GO:0016279 // GO:0046975 // GO:0046975	RNA polymerase II core binding // RNA polymerase II core binding // p53 binding // p53 binding // molecular_function // zinc ion binding // protein-lysine N-methyltransferase activity // protein-lysine N-methyltransferase activity // histone methyltransferase activity (H3-K36 specific) // histone methyltransferase activity (H3-K36 specific)	not recorded // inferred from sequence or structural similarity // inferred from electronic annotation // not recorded // no biological data available // inferred from electronic annotation // not recorded // inferred from sequence or structural similarity // not recorded // inferred from sequence or structural similarity	---	---	---	---	---	17687556	2.1e-05	1.41874	3.25774	0.501795	0.154032	1.41874	0	7.67053	7.58021	7.54034	7.49494	7.63081	7.62048	8.24006	8.08597	7.99714	7.91661	8.13803	8.17025
17782419	NM_001108620	Nup205	nucleoporin 205	4q22	Rn.23694	brain| embryonic tissue| kidney| lung| pituitary gland| placenta| prostate| spleen|tailbud embryo| metamorphosing embryo| adult	chr4	+	62589141	62656129	---	---	---	GO:0046930	pore complex	inferred from electronic annotation	GO:0015288	porin activity	inferred from electronic annotation	---	---	---	---	---	17782419	3.52e-05	1.42303	3.26983	0.505645	0.15464	1.42303	0	7.37359	7.29078	7.40673	7.43751	7.3247	7.30865	8.01176	7.65662	7.81966	7.85782	7.87242	7.95756
17687008	NM_001105975	Adss	adenylosuccinate synthase	13q25	Rn.9047	adrenal gland| brain| colon| connective tissue| dorsal root ganglion| embryonic tissue| eye| heart| kidney| liver| lung| ovary| pancreas| placenta| prostate| small intestine| spleen| testis| thymus| vibrissa|tailbud embryo| metamorphosing embryo| fetus| juvenile| adult	chr13	-	93681036	93711373	GO:0006164 // GO:0006167 // GO:0006167 // GO:0006184 // GO:0006531 // GO:0014074 // GO:0046040 // GO:0060359 // GO:0071257	purine nucleotide biosynthetic process // AMP biosynthetic process // AMP biosynthetic process // GTP catabolic process // aspartate metabolic process // response to purine-containing compound // IMP metabolic process // response to ammonium ion // cellular response to electrical stimulus	not recorded // inferred from electronic annotation // not recorded // inferred from direct assay // inferred from direct assay // inferred from expression pattern // inferred from direct assay // inferred from expression pattern // inferred from expression pattern	GO:0005625 // GO:0005737 // GO:0005737 // GO:0005886 // GO:0005886	soluble fraction // cytoplasm // cytoplasm // plasma membrane // plasma membrane	inferred from direct assay // inferred from electronic annotation // not recorded // inferred from electronic annotation // not recorded	GO:0000287 // GO:0004019 // GO:0004019 // GO:0005525	magnesium ion binding // adenylosuccinate synthase activity // adenylosuccinate synthase activity // GTP binding	inferred from electronic annotation // inferred from direct assay // not recorded // inferred from electronic annotation	---	---	---	---	---	17687008	0.00033	1.42453	2.83873	0.504017	0.17755	1.42453	0	8.55968	8.42318	8.51162	8.56287	8.35417	8.45257	8.9823	8.6717	8.931	9.09741	9.17135	9.03443
17657016	NM_001033914	Epn2	epsin 2	10q23	Rn.44273	brain| colon| dorsal root ganglion| eye| heart| kidney| lung| ovary| pancreas| placenta| prostate| testis| juvenile| adult	chr10	-	47677508	47739193	GO:0001701 // GO:0001701 // GO:0006897 // GO:0007219 // GO:0007219 // GO:0030100 // GO:0048568 // GO:0048568	in utero embryonic development // in utero embryonic development // endocytosis // Notch signaling pathway // Notch signaling pathway // regulation of endocytosis // embryonic organ development // embryonic organ development	inferred from electronic annotation // not recorded // inferred from electronic annotation // inferred from electronic annotation // not recorded // inferred from direct assay // inferred from electronic annotation // not recorded	GO:0030128	clathrin coat of endocytic vesicle	inferred from direct assay	GO:0008289	lipid binding	inferred from electronic annotation	---	---	---	---	---	17657016	8.2e-05	1.42544	2.96681	0.507585	0.171087	1.42544	0	9.20627	9.17953	9.20788	9.03525	9.32857	9.22022	9.80391	9.57409	9.90143	9.72103	9.49346	9.72929
17630828	NM_001008303	Snrpa	small nuclear ribonucleoprotein polypeptide A	1q21	Rn.9347	brain| connective tissue| embryonic tissue| heart| kidney| liver| lung| ovary| pituitary gland| prostate| spleen| metamorphosing embryo| juvenile| adult	chr1	-	82265660	82274283	---	---	---	GO:0005681	spliceosomal complex	not recorded	GO:0003723	RNA binding	not recorded	---	---	---	---	---	17630828	0.000157	1.43507	3.09442	0.515591	0.16662	1.43507	0	7.89693	7.8491	7.83938	8.0119	7.93584	7.89146	8.58126	8.25485	8.50364	8.23485	8.56381	8.37975
17679173	ENSRNOT00000044449	Wbscr22	Williams Beuren syndrome chromosome region 22	12q12	Rn.163205	connective tissue| dorsal root ganglion| embryonic tissue| kidney| liver| pancreas| placenta| spleen| thymus| metamorphosing embryo| juvenile| adult	chr12_random	+	679942	689190	---	---	---	---	---	---	GO:0008168	methyltransferase activity	inferred from electronic annotation	---	---	Pfam // Pfam	IPR013216 // IPR013217	Methyltransferase type 11 // Methyltransferase type 12	17679173	0.000579	1.44029	2.78251	0.517477	0.185975	1.44029	0	7.92941	7.80744	7.86077	8.00899	8.03808	7.95893	8.40793	8.2362	8.3414	8.34883	8.74283	8.63129
17621392	NM_031721	Htra1	HtrA serine peptidase 1	1q37	Rn.2782	adipose tissue| brain| connective tissue| dorsal root ganglion| embryonic tissue| eye| heart| kidney| liver| lung| muscle| nerve| ovary| pancreas| pineal gland| pituitary gland| placenta| prostate| spleen| testis|tailbud embryo| fetus| juvenile| adult	chr1	+	190257874	190308326	GO:0001558 // GO:0006508 // GO:0006508 // GO:0030512 // GO:0030512 // GO:0030514 // GO:0030514	regulation of cell growth // proteolysis // proteolysis // negative regulation of transforming growth factor beta receptor signaling pathway // negative regulation of transforming growth factor beta receptor signaling pathway // negative regulation of BMP signaling pathway // negative regulation of BMP signaling pathway	inferred from electronic annotation // not recorded // inferred from sequence or structural similarity // inferred from electronic annotation // not recorded // inferred from electronic annotation // not recorded	GO:0005576 // GO:0005829 // GO:0031012 // GO:0031012	extracellular region // cytosol // extracellular matrix // extracellular matrix	inferred from electronic annotation // inferred from electronic annotation // inferred from electronic annotation // not recorded	GO:0004252 // GO:0005520 // GO:0008236 // GO:0008236	serine-type endopeptidase activity // insulin-like growth factor binding // serine-type peptidase activity // serine-type peptidase activity	inferred from electronic annotation // inferred from electronic annotation // not recorded // inferred from sequence or structural similarity	---	---	---	---	---	17621392	0.000291	1.44326	2.86724	0.522625	0.182275	1.44326	0	9.5297	9.61785	9.38131	9.38093	9.53571	9.53891	9.88371	9.78902	10.2366	10.0993	9.92491	10.1866
17860445	NM_001007666	Bcs1l	BCS1-like (S. cerevisiae)	9q33	Rn.15293	adipose tissue| brain| dorsal root ganglion| heart| testis| thymus| metamorphosing embryo| adult	chr9	+	73939024	73943055	GO:0007005 // GO:0008150 // GO:0032981 // GO:0032981 // GO:0033617 // GO:0033617 // GO:0034551 // GO:0034551	mitochondrion organization // biological_process // mitochondrial respiratory chain complex I assembly // mitochondrial respiratory chain complex I assembly // mitochondrial respiratory chain complex IV assembly // mitochondrial respiratory chain complex IV assembly // mitochondrial respiratory chain complex III assembly // mitochondrial respiratory chain complex III assembly	not recorded // no biological data available // inferred from electronic annotation // not recorded // inferred from electronic annotation // not recorded // inferred from electronic annotation // not recorded	GO:0005575 // GO:0005739 // GO:0005739	cellular_component // mitochondrion // mitochondrion	no biological data available // inferred from electronic annotation // not recorded	GO:0003674 // GO:0005524 // GO:0017111	molecular_function // ATP binding // nucleoside-triphosphatase activity	no biological data available // inferred from electronic annotation // inferred from electronic annotation	---	---	---	---	---	17860445	0.000183	1.44511	2.78942	0.529378	0.189781	1.44511	0	7.25016	6.85746	6.90897	6.91707	6.89567	6.96762	7.70496	7.49459	7.55226	7.18691	7.50179	7.5327
17791502	BC088347	Gars	glycyl-tRNA synthetase	4q24	Rn.3338	adrenal gland| brain| colon| connective tissue| dorsal root ganglion| embryonic tissue| heart| kidney| liver| lung| ovary| pancreas| pineal gland| placenta| prostate| spleen| metamorphosing embryo| fetus| juvenile| adult	chr4	-	83718584	83759591	GO:0006426 // GO:0015966 // GO:0015966	glycyl-tRNA aminoacylation // diadenosine tetraphosphate biosynthetic process // diadenosine tetraphosphate biosynthetic process	inferred from electronic annotation // not recorded // inferred from sequence or structural similarity	GO:0005737 // GO:0005737 // GO:0005739 // GO:0005739 // GO:0030141 // GO:0030141	cytoplasm // cytoplasm // mitochondrion // mitochondrion // secretory granule // secretory granule	inferred from electronic annotation // not recorded // inferred from electronic annotation // not recorded // inferred from electronic annotation // not recorded	GO:0004820 // GO:0004820 // GO:0004820 // GO:0005524 // GO:0046983 // GO:0046983	glycine-tRNA ligase activity // glycine-tRNA ligase activity // glycine-tRNA ligase activity // ATP binding // protein dimerization activity // protein dimerization activity	inferred from electronic annotation // not recorded // inferred from sequence or structural similarity // inferred from electronic annotation // not recorded // inferred from sequence or structural similarity	---	---	---	---	---	17791502	6.72e-05	1.44776	3.08369	0.537714	0.174374	1.44776	0	10.362	10.1333	10.0409	10.0782	10.3691	10.3499	10.864	10.6926	10.631	10.6931	10.8079	10.8712
17702625	NM_001108867	Prmt5	protein arginine methyltransferase 5	15p13	Rn.101808	adrenal gland| brain| colon| connective tissue| dorsal root ganglion| embryonic tissue| eye| heart| kidney| liver| lung| ovary| pancreas| placenta| prostate| spleen| vibrissa|tailbud embryo| metamorphosing embryo| fetus| juvenile| adult	chr15	-	32574951	32584336	GO:0000122 // GO:0000122 // GO:0000387 // GO:0000387 // GO:0008150 // GO:0018216 // GO:0019918 // GO:0035246 // GO:0042118	negative regulation of transcription from RNA polymerase II promoter // negative regulation of transcription from RNA polymerase II promoter // spliceosomal snRNP assembly // spliceosomal snRNP assembly // biological_process // peptidyl-arginine methylation // peptidyl-arginine methylation, to symmetrical-dimethyl arginine // peptidyl-arginine N-methylation // endothelial cell activation	inferred from electronic annotation // not recorded // inferred from electronic annotation // not recorded // no biological data available // not recorded // not recorded // not recorded // not recorded	GO:0005634 // GO:0005634 // GO:0005737 // GO:0005737 // GO:0043234	nucleus // nucleus // cytoplasm // cytoplasm // protein complex	inferred from electronic annotation // not recorded // inferred from electronic annotation // not recorded // inferred from direct assay	GO:0003674 // GO:0003682 // GO:0003682 // GO:0008168 // GO:0035243 // GO:0035243 // GO:0043021 // GO:0043021	molecular_function // chromatin binding // chromatin binding // methyltransferase activity // protein-arginine omega-N symmetric methyltransferase activity // protein-arginine omega-N symmetric methyltransferase activity // ribonucleoprotein complex binding // ribonucleoprotein complex binding	no biological data available // inferred from electronic annotation // not recorded // not recorded // inferred from electronic annotation // not recorded // inferred from electronic annotation // not recorded	---	---	---	---	---	17702625	0.00015	1.45463	2.88327	0.536923	0.186221	1.45463	0	9.65496	9.31117	9.66214	9.54409	9.56969	9.54437	10.272	9.9935	10.1327	9.79723	10.2204	10.0921
17631479	NM_001177687	RGD1562079	RGD1562079	1q21	Rn.3527	adipose tissue| connective tissue| dorsal root ganglion| eye| heart| kidney| muscle| ovary| placenta| spleen| fetus| adult	chr1	-	85267793	85268742	GO:0034553	mitochondrial respiratory chain complex II assembly	not recorded	GO:0005739	mitochondrion	not recorded	---	---	---	---	---	---	---	---	17631479	7.3e-07	1.45735	3.71988	0.542354	0.145799	1.45735	0	7.7396	7.6209	7.67044	7.82625	7.72504	7.69965	8.37971	8.16908	8.33266	8.23752	8.2709	8.14614
17626259	NM_001107604	Pdcd11	programmed cell death 11	1q54	Rn.136636	adipose tissue| adrenal gland| brain| colon| connective tissue| embryonic tissue| eye| heart| kidney| liver| lung| muscle| pancreas| pineal gland| pituitary gland| placenta| prostate| small intestine| spleen| testis| thymus|tailbud embryo| metamorphosing embryo| fetus| juvenile| adult	chr1	+	252413500	252454620	GO:0006397	mRNA processing	inferred from electronic annotation	GO:0005634 // GO:0005634 // GO:0005829 // GO:0005829	nucleus // nucleus // cytosol // cytosol	inferred from electronic annotation // not recorded // inferred from electronic annotation // not recorded	GO:0003723 // GO:0008134 // GO:0008134	RNA binding // transcription factor binding // transcription factor binding	inferred from electronic annotation // inferred from electronic annotation // not recorded	---	---	---	---	---	17626259	0.000106	1.45757	3.06577	0.538825	0.175755	1.45757	0	7.7623	7.74253	7.80993	7.87728	7.99097	7.76449	8.56682	8.07238	8.36102	8.42231	8.35154	8.40639
17820679	NM_001105710	Cad	carbamoyl-phosphate synthetase 2, aspartate transcarbamylase, and dihydroorotase	6q14	Rn.19416	brain| connective tissue| embryonic tissue| heart| kidney| liver| pancreas| pituitary gland| placenta| prostate| spleen| thymus| metamorphosing embryo| adult	chr6	-	25272416	25296266	GO:0006207 // GO:0006228 // GO:0006541 // GO:0006543 // GO:0007565 // GO:0007595 // GO:0009790 // GO:0014075 // GO:0017144 // GO:0031000 // GO:0031100 // GO:0033574 // GO:0035690 // GO:0051414 // GO:0070409 // GO:0071364	'de novo' pyrimidine base biosynthetic process // UTP biosynthetic process // glutamine metabolic process // glutamine catabolic process // female pregnancy // lactation // embryo development // response to amine stimulus // drug metabolic process // response to caffeine // organ regeneration // response to testosterone stimulus // cellular response to drug // response to cortisol stimulus // car…	inferred from direct assay // inferred from direct assay // inferred from expression pattern // inferred from electronic annotation // inferred from expression pattern // inferred from expression pattern // inferred from expression pattern // inferred from expression pattern // inferred from mutant phenotype // inferred from expression pattern // inferred from expression pattern // inferred from …	GO:0005625 // GO:0005634 // GO:0005829 // GO:0005829 // GO:0016363 // GO:0016363 // GO:0042995 // GO:0043025 // GO:0043195 // GO:0043234	soluble fraction // nucleus // cytosol // cytosol // nuclear matrix // nuclear matrix // cell projection // neuronal cell body // terminal button // protein complex	inferred from direct assay // not recorded // inferred from electronic annotation // not recorded // inferred from electronic annotation // not recorded // inferred from direct assay // inferred from direct assay // inferred from direct assay // inferred from direct assay	GO:0004070 // GO:0004088 // GO:0004151 // GO:0005524 // GO:0016597 // GO:0019899 // GO:0019899 // GO:0042802 // GO:0046872	aspartate carbamoyltransferase activity // carbamoyl-phosphate synthase (glutamine-hydrolyzing) activity // dihydroorotase activity // ATP binding // amino acid binding // enzyme binding // enzyme binding // identical protein binding // metal ion binding	inferred from direct assay // inferred from direct assay // inferred from direct assay // inferred from electronic annotation // inferred from electronic annotation // inferred from electronic annotation // not recorded // inferred from direct assay // inferred from electronic annotation	---	---	---	---	---	17820679	1.37e-05	1.45783	3.24909	0.542606	0.167003	1.45783	0	7.20654	7.16411	7.26438	7.04942	7.36783	7.15087	7.89848	7.59594	7.77291	7.65914	7.6545	7.8778
17832121	NM_001011995	Tuba1c	tubulin, alpha 1C	7q36	Rn.154526	adrenal gland| colon| connective tissue| dorsal root ganglion| embryonic tissue| heart| kidney| liver| lung| ovary| pancreas| placenta| prostate| spleen| testis| thymus| vibrissa|tailbud embryo| metamorphosing embryo| fetus| juvenile| adult	chr7	+	137809847	137817451	GO:0007018 // GO:0051258	microtubule-based movement // protein polymerization	inferred from electronic annotation // inferred from electronic annotation	GO:0005881 // GO:0005881	cytoplasmic microtubule // cytoplasmic microtubule	inferred from electronic annotation // not recorded	GO:0003924 // GO:0005198 // GO:0005525	GTPase activity // structural molecule activity // GTP binding	inferred from electronic annotation // inferred from electronic annotation // inferred from electronic annotation	---	---	---	---	---	17832121	2.53e-06	1.46004	3.58462	0.544548	0.151912	1.46004	0	12.5209	12.4834	12.4961	12.5077	12.3934	12.6297	13.157	12.9763	13.0659	12.8779	13.0898	13.1316
17847293	ENSRNOT00000014770	Dusp7	dual specificity phosphatase 7	8q32	Rn.104502	pancreas| pituitary gland| adult	chr8	+	111510358	111515989	GO:0000188 // GO:0006470 // GO:0035335 // GO:0035335 // GO:0043407	inactivation of MAPK activity // protein dephosphorylation // peptidyl-tyrosine dephosphorylation // peptidyl-tyrosine dephosphorylation // negative regulation of MAP kinase activity	not recorded // inferred from direct assay // inferred from direct assay // not recorded // not recorded	GO:0005829 // GO:0005829 // GO:0005829	cytosol // cytosol // cytosol	inferred from direct assay // inferred from electronic annotation // not recorded	GO:0004725 // GO:0004725 // GO:0017017 // GO:0017017	protein tyrosine phosphatase activity // protein tyrosine phosphatase activity // MAP kinase tyrosine/serine/threonine phosphatase activity // MAP kinase tyrosine/serine/threonine phosphatase activity	inferred from direct assay // inferred from electronic annotation // not recorded // inferred from electronic annotation	---	---	Pfam // Pfam	IPR000340 // IPR001763	Dual specificity phosphatase, catalytic domain // Rhodanese-like domain	17847293	1.7e-05	1.46022	3.20736	0.545837	0.170183	1.46022	0	9.42632	9.12923	9.13048	9.28679	9.35569	9.31189	9.91636	9.78028	9.66615	9.97933	9.87765	9.69566
17676271	NM_001031640	Eif3b	eukaryotic translation initiation factor 3, subunit B	12q11	Rn.2829	adipose tissue| adrenal gland| brain| connective tissue| dorsal root ganglion| embryonic tissue| eye| heart| kidney| liver| lung| ovary| pancreas| pituitary gland| placenta| prostate| spleen| testis| thymus|tailbud embryo| metamorphosing embryo| fetus| juvenile| adult	chr12	-	14666974	14692130	GO:0006413 // GO:0006413 // GO:0006446 // GO:0006446	translational initiation // translational initiation // regulation of translational initiation // regulation of translational initiation	not recorded // inferred from sequence or structural similarity // not recorded // inferred from sequence or structural similarity	GO:0005737 // GO:0005852 // GO:0005852	cytoplasm // eukaryotic translation initiation factor 3 complex // eukaryotic translation initiation factor 3 complex	inferred from electronic annotation // not recorded // inferred from sequence or structural similarity	GO:0000166 // GO:0003743 // GO:0003743 // GO:0003743	nucleotide binding // translation initiation factor activity // translation initiation factor activity // translation initiation factor activity	inferred from electronic annotation // inferred from electronic annotation // not recorded // inferred from sequence or structural similarity	---	---	---	---	---	17676271	8.52e-05	1.46098	2.99197	0.544279	0.181913	1.46098	0	9.26517	9.22339	9.33381	9.46259	9.48479	9.19106	9.97806	9.55408	9.95194	9.93872	9.85387	9.94982
17812875	NM_001106698	H6pd	hexose-6-phosphate dehydrogenase (glucose 1-dehydrogenase)	5q36	Rn.17292	brain| eye| liver| fetus| juvenile| adult	chr5	-	167093827	167125298	GO:0005975 // GO:0006098 // GO:0006098 // GO:0006739	carbohydrate metabolic process // pentose-phosphate shunt // pentose-phosphate shunt // NADP metabolic process	inferred from direct assay // inferred from electronic annotation // not recorded // inferred from direct assay	GO:0005792	microsome	inferred from direct assay	GO:0004345 // GO:0004345 // GO:0017057 // GO:0017057 // GO:0030246 // GO:0050661	glucose-6-phosphate dehydrogenase activity // glucose-6-phosphate dehydrogenase activity // 6-phosphogluconolactonase activity // 6-phosphogluconolactonase activity // carbohydrate binding // NADP binding	inferred from direct assay // not recorded // inferred from electronic annotation // not recorded // inferred from direct assay // inferred from direct assay	---	---	---	---	---	17812875	5.35e-05	1.46607	3.04523	0.552451	0.181415	1.46607	0	7.88392	7.67832	7.66122	7.64103	7.99049	7.86671	8.24664	8.1872	8.23052	8.43883	8.39086	8.54234
17740302	NM_001134577	Slc39a1	solute carrier family 39 (zinc transporter), member 1	2q34	Rn.43952	adrenal gland| brain| connective tissue| dorsal root ganglion| eye| heart| ovary| placenta| juvenile| adult	chr2	+	182490501	182496068	GO:0006829 // GO:0071577	zinc ion transport // zinc ion transmembrane transport	not recorded // not recorded	GO:0005886 // GO:0005886	plasma membrane // plasma membrane	inferred from electronic annotation // not recorded	GO:0005102 // GO:0005385 // GO:0005385	receptor binding // zinc ion transmembrane transporter activity // zinc ion transmembrane transporter activity	inferred from physical interaction // inferred from electronic annotation // not recorded	---	---	---	---	---	17740302	0.000102	1.46777	3.02397	0.549285	0.181644	1.46777	0	9.21722	9.06437	9.12864	9.13914	9.34765	9.03308	9.92181	9.52701	9.57111	9.61589	9.69802	9.89197
17820466	NM_001037791	Wdr43	WD repeat domain 43	6q13	Rn.101883	adipose tissue| brain| connective tissue| embryonic tissue| eye| kidney| liver| lung| muscle| ovary| pancreas| pineal gland| pituitary gland| prostate| thymus| vibrissa|tailbud embryo| metamorphosing embryo| juvenile| adult	chr6	-	23950923	23990272	---	---	---	---	---	---	---	---	---	---	---	---	---	---	17820466	0.000319	1.4705	2.82548	0.549908	0.194625	1.4705	0	8.93032	8.60656	8.86665	8.93807	8.85084	8.73001	9.47833	9.10535	9.35442	9.22086	9.66309	9.39984
17803896	ENSRNOT00000012328	Epha2	Eph receptor A2	5q36	Rn.23415	colon| eye| heart| lung| ovary| prostate| testis|tailbud embryo| fetus| juvenile| adult	chr5	+	160185143	160214727	GO:0001501 // GO:0001501 // GO:0001568 // GO:0001570 // GO:0001570 // GO:0001649 // GO:0001649 // GO:0006915 // GO:0006915 // GO:0010591 // GO:0010591 // GO:0014028 // GO:0014028 // GO:0021915 // GO:0021915 // GO:0030182 // GO:0030182 // GO:0030216 // GO:0030216 // GO:0030316 // GO:0030316 // GO:0032863 // GO:0032863 // GO:0033598 // GO:0033598 // GO:0033628 // GO:0033628 // GO:0035121 // GO:0035…	skeletal system development // skeletal system development // blood vessel development // vasculogenesis // vasculogenesis // osteoblast differentiation // osteoblast differentiation // apoptotic process // apoptotic process // regulation of lamellipodium assembly // regulation of lamellipodium assembly // notochord formation // notochord formation // neural tube development // neural tube develo…	inferred from electronic annotation // not recorded // not recorded // inferred from electronic annotation // not recorded // inferred from electronic annotation // not recorded // inferred from electronic annotation // not recorded // inferred from electronic annotation // not recorded // inferred from electronic annotation // not recorded // inferred from electronic annotation // not recorded /…	GO:0005886 // GO:0005887 // GO:0005887 // GO:0005925 // GO:0005925 // GO:0031256 // GO:0031256	plasma membrane // integral to plasma membrane // integral to plasma membrane // focal adhesion // focal adhesion // leading edge membrane // leading edge membrane	not recorded // inferred from electronic annotation // not recorded // inferred from electronic annotation // not recorded // inferred from electronic annotation // not recorded	GO:0004714 // GO:0005003 // GO:0005524	transmembrane receptor protein tyrosine kinase activity // ephrin receptor activity // ATP binding	not recorded // inferred from electronic annotation // inferred from electronic annotation	---	---	Pfam // Pfam // Pfam // Pfam // Pfam	IPR001090 // IPR001245 // IPR003961 // IPR011510 // IPR021129	Ephrin receptor ligand binding domain // Serine-threonine/tyrosine-protein kinase catalytic domain // Fibronectin, type III // Sterile alpha motif, type 2 // Sterile alpha motif, type 1	17803896	9.11e-06	1.47241	3.38802	0.559566	0.16516	1.47241	0	7.12875	6.83763	6.91529	7.11243	7.09056	7.11972	7.73007	7.45724	7.51595	7.67032	7.55174	7.63647
17696394	NM_024363	Prmt1	protein arginine methyltransferase 1	1q22	Rn.5870	adrenal gland| brain| connective tissue| dorsal root ganglion| embryonic tissue| eye| heart| kidney| liver| ovary| pancreas| placenta| prostate| spleen| thymus| metamorphosing embryo| juvenile| adult	chr14	-	93881125	93882381	GO:0001701 // GO:0006479 // GO:0006479 // GO:0016571 // GO:0018216 // GO:0018216 // GO:0019919 // GO:0031175 // GO:0034969 // GO:0035247 // GO:0043985 // GO:0043985 // GO:0045653 // GO:0045653	in utero embryonic development // protein methylation // protein methylation // histone methylation // peptidyl-arginine methylation // peptidyl-arginine methylation // peptidyl-arginine methylation, to asymmetrical-dimethyl arginine // neuron projection development // histone arginine methylation // peptidyl-arginine omega-N-methylation // histone H4-R3 methylation // histone H4-R3 methylation /…	not recorded // inferred from direct assay // not recorded // not recorded // inferred from direct assay // not recorded // inferred from direct assay // not recorded // inferred from direct assay // inferred from direct assay // not recorded // inferred from sequence or structural similarity // not recorded // inferred from sequence or structural similarity	GO:0005634 // GO:0005634 // GO:0005829 // GO:0043234	nucleus // nucleus // cytosol // protein complex	inferred from direct assay // not recorded // inferred from direct assay // inferred from direct assay	GO:0005515 // GO:0008170 // GO:0008276 // GO:0008276 // GO:0008469 // GO:0008757 // GO:0016274 // GO:0016275 // GO:0030519 // GO:0035241 // GO:0035242 // GO:0042054 // GO:0044020 // GO:0044020	protein binding // N-methyltransferase activity // protein methyltransferase activity // protein methyltransferase activity // histone-arginine N-methyltransferase activity // S-adenosylmethionine-dependent methyltransferase activity // protein-arginine N-methyltransferase activity // [cytochrome c]-arginine N-methyltransferase activity // snoRNP binding // protein-arginine omega-N monomethyltran…	inferred from physical interaction // not recorded // inferred from direct assay // not recorded // inferred from direct assay // traceable author statement // not recorded // inferred from direct assay // inferred from direct assay // inferred from direct assay // inferred from direct assay // not recorded // not recorded // inferred from sequence or structural similarity	---	---	---	---	---	17696394	0.000225	1.4745	2.90716	0.554444	0.190717	1.4745	0	8.64505	8.62215	8.75741	8.9671	8.7157	8.71331	9.37627	9.09132	9.57964	9.11955	9.20053	9.38007
17756472	NM_053292	Vars	valyl-tRNA synthetase	20p12	Rn.12314	adipose tissue| brain| colon| dorsal root ganglion| embryonic tissue| eye| heart| kidney| liver| lung| pancreas| pituitary gland| placenta| prostate| spleen| testis|tailbud embryo| metamorphosing embryo| fetus| juvenile| adult	chr20	-	3874447	3888969	GO:0006438	valyl-tRNA aminoacylation	inferred from electronic annotation	GO:0005739 // GO:0005739	mitochondrion // mitochondrion	inferred from electronic annotation // not recorded	GO:0002161 // GO:0004832 // GO:0004832 // GO:0005524	aminoacyl-tRNA editing activity // valine-tRNA ligase activity // valine-tRNA ligase activity // ATP binding	inferred from electronic annotation // inferred from direct assay // not recorded // inferred from electronic annotation	---	---	---	---	---	17756472	0.000582	1.4746	2.79181	0.551378	0.197498	1.4746	0	7.3988	7.22289	7.42282	7.43733	7.46632	7.57571	8.04846	7.62901	7.8819	8.23792	7.92199	8.11286
17810207	NM_001100669	Smap2	small ArfGAP2	5q36	Rn.203765	brain| connective tissue| dorsal root ganglion| embryonic tissue| eye| heart| kidney| liver| lung| pancreas| pineal gland| placenta| prostate| small intestine| spleen| thymus| metamorphosing embryo| juvenile| adult	chr5	-	141544552	141590955	---	---	---	GO:0005634 // GO:0005730 // GO:0005737	nucleus // nucleolus // cytoplasm	not recorded // not recorded // not recorded	---	---	---	---	---	---	---	---	17810207	5.22e-05	1.47535	3.13765	0.564345	0.179862	1.47535	0	8.51146	8.4314	8.44651	8.44775	8.84486	8.55392	9.03445	8.9133	9.08426	9.23619	9.13714	9.21662
17879900	NM_001135839	Naa10	N(alpha)-acetyltransferase 10, NatA catalytic subunit	Xq37	Rn.12061	brain| dorsal root ganglion| heart| liver| lung| ovary| pancreas| prostate| vibrissa| juvenile| adult	chrX	-	159843948	159849144	GO:0006474 // GO:0006474 // GO:0008152	N-terminal protein amino acid acetylation // N-terminal protein amino acid acetylation // metabolic process	inferred from electronic annotation // not recorded // not recorded	GO:0005622 // GO:0005634 // GO:0005634 // GO:0005737 // GO:0005737	intracellular // nucleus // nucleus // cytoplasm // cytoplasm	not recorded // inferred from electronic annotation // not recorded // inferred from electronic annotation // not recorded	GO:0008080 // GO:0008080 // GO:0016407 // GO:0043022 // GO:0043022	N-acetyltransferase activity // N-acetyltransferase activity // acetyltransferase activity // ribosome binding // ribosome binding	inferred from electronic annotation // not recorded // not recorded // inferred from electronic annotation // not recorded	---	---	---	---	---	17879900	1.13e-05	1.47598	3.36881	0.563345	0.167224	1.47598	0	7.94769	7.59116	7.69652	7.74817	7.75644	7.60827	8.23674	8.28907	8.44756	8.14403	8.24859	8.36233
17844746	NM_053297	Pkm	pyruvate kinase, muscle	8q24	Rn.1556	adipose tissue| adrenal gland| brain| colon| connective tissue| dorsal root ganglion| embryonic tissue| eye| heart| kidney| liver| lung| muscle| ovary| pancreas| pineal gland| pituitary gland| placenta| prostate| testis| thymus| vibrissa|tailbud embryo| metamorphosing embryo| fetus| juvenile| adult	chr8	+	63486490	63508016	GO:0001666 // GO:0001889 // GO:0006006 // GO:0006096 // GO:0006096 // GO:0006096 // GO:0006754 // GO:0007584 // GO:0009629 // GO:0010033 // GO:0012501 // GO:0014870 // GO:0016310 // GO:0031100 // GO:0032868 // GO:0042866 // GO:0043403	response to hypoxia // liver development // glucose metabolic process // glycolysis // glycolysis // glycolysis // ATP biosynthetic process // response to nutrient // response to gravity // response to organic substance // programmed cell death // response to muscle inactivity // phosphorylation // organ regeneration // response to insulin stimulus // pyruvate biosynthetic process // skeletal mus…	inferred from expression pattern // inferred from direct assay // inferred from direct assay // inferred from direct assay // inferred from electronic annotation // not recorded // inferred from direct assay // inferred from expression pattern // inferred from expression pattern // inferred from expression pattern // not recorded // inferred from expression pattern // not recorded // inferred fro…	GO:0005625 // GO:0005634 // GO:0005634 // GO:0005737 // GO:0005737 // GO:0005739 // GO:0005886 // GO:0019861	soluble fraction // nucleus // nucleus // cytoplasm // cytoplasm // mitochondrion // plasma membrane // flagellum	inferred from direct assay // inferred from electronic annotation // not recorded // inferred from electronic annotation // not recorded // not recorded // not recorded // not recorded	GO:0000287 // GO:0004743 // GO:0004743 // GO:0005515 // GO:0005524 // GO:0030955 // GO:0043531	magnesium ion binding // pyruvate kinase activity // pyruvate kinase activity // protein binding // ATP binding // potassium ion binding // ADP binding	inferred from electronic annotation // inferred from direct assay // not recorded // inferred from physical interaction // inferred from electronic annotation // inferred from electronic annotation // inferred from direct assay	GenMAPP	Glycolysis_and_Gluconeogenesis	---	---	---	17844746	8.3e-05	1.47603	3.04058	0.5585	0.183682	1.47603	0	8.55453	8.41335	8.44288	8.4362	8.32087	8.68182	9.01603	8.876	9.27673	8.83054	9.12422	9.07715
17668464	ENSRNOT00000063864	RGD1562717	similar to ABI gene family, member 3 (NESH) binding protein	11q12	Rn.203273	adipose tissue| brain| dorsal root ganglion| eye| lung| ovary| prostate| juvenile| adult	chr11	-	44853302	45072354	GO:0010811 // GO:0030198	positive regulation of cell-substrate adhesion // extracellular matrix organization	not recorded // not recorded	GO:0005614 // GO:0005615 // GO:0031012	interstitial matrix // extracellular space // extracellular matrix	not recorded // not recorded // not recorded	GO:0005518 // GO:0005539 // GO:0008201	collagen binding // glycosaminoglycan binding // heparin binding	not recorded // not recorded // not recorded	---	---	Pfam	IPR003961	Fibronectin, type III	17668464	0.000106	1.47914	3.1672	0.57052	0.180134	1.47914	0	11.1956	10.8404	10.9177	10.7708	11.1635	10.9754	11.5916	11.5194	11.3574	11.6275	11.5899	11.6008
17847712	NM_199099	Impdh2	IMP (inosine 5'-monophosphate) dehydrogenase 2	8q32	Rn.8093	adipose tissue| adrenal gland| brain| colon| connective tissue| dorsal root ganglion| embryonic tissue| heart| kidney| liver| lung| ovary| pancreas| pituitary gland| placenta| prostate| spleen| testis| thymus|tailbud embryo| metamorphosing embryo| fetus| juvenile| adult	chr8	+	113607025	113611613	GO:0006164 // GO:0006164 // GO:0006177 // GO:0046651 // GO:0046651 // GO:0051289 // GO:0055114 // GO:0060041	purine nucleotide biosynthetic process // purine nucleotide biosynthetic process // GMP biosynthetic process // lymphocyte proliferation // lymphocyte proliferation // protein homotetramerization // oxidation-reduction process // retina development in camera-type eye	inferred from direct assay // not recorded // inferred from electronic annotation // inferred from electronic annotation // not recorded // inferred from direct assay // not recorded // inferred from expression pattern	GO:0005625 // GO:0005634 // GO:0005634 // GO:0005737 // GO:0005737 // GO:0005778	soluble fraction // nucleus // nucleus // cytoplasm // cytoplasm // peroxisomal membrane	inferred from direct assay // inferred from electronic annotation // not recorded // inferred from electronic annotation // not recorded // not recorded	GO:0000166 // GO:0000166 // GO:0003938 // GO:0003938 // GO:0046872	nucleotide binding // nucleotide binding // IMP dehydrogenase activity // IMP dehydrogenase activity // metal ion binding	inferred from electronic annotation // not recorded // inferred from direct assay // not recorded // inferred from electronic annotation	---	---	---	---	---	17847712	1.93e-05	1.48184	3.25875	0.567552	0.174162	1.48184	0	9.99245	9.69647	9.81572	10.0027	9.99726	9.80137	10.5521	10.2361	10.5402	10.3497	10.5337	10.4996
17722174	NM_053959	Bin1	bridging integrator 1	18p12	Rn.17098	adrenal gland| brain| connective tissue| dorsal root ganglion| embryonic tissue| eye| heart| kidney| liver| lung| muscle| ovary| pancreas| pineal gland| pituitary gland| placenta| prostate| small intestine| spleen| thymus|tailbud embryo| metamorphosing embryo| fetus| juvenile| adult	chr18	+	24813407	24872852	GO:0006897 // GO:0007275 // GO:0042692 // GO:0042692 // GO:0043547 // GO:0045807	endocytosis // multicellular organismal development // muscle cell differentiation // muscle cell differentiation // positive regulation of GTPase activity // positive regulation of endocytosis	inferred from electronic annotation // inferred from electronic annotation // inferred from electronic annotation // not recorded // inferred from direct assay // inferred from mutant phenotype	GO:0005634 // GO:0005634 // GO:0005737 // GO:0008021 // GO:0043196 // GO:0043679 // GO:0044300	nucleus // nucleus // cytoplasm // synaptic vesicle // varicosity // axon terminus // cerebellar mossy fiber	inferred from electronic annotation // not recorded // not recorded // inferred from direct assay // inferred from direct assay // inferred from direct assay // inferred from direct assay	GO:0005515 // GO:0032403 // GO:0046982 // GO:0051020	protein binding // protein complex binding // protein heterodimerization activity // GTPase binding	inferred from physical interaction // inferred from physical interaction // inferred from physical interaction // inferred from physical interaction	---	---	---	---	---	17722174	8.64e-05	1.4822	3.04141	0.564834	0.185715	1.4822	0	9.34928	9.25751	9.50446	9.2099	9.54105	9.37294	10.0469	9.69865	9.76718	10.1106	9.95978	10.041
17741718	NM_001008771	Wdr77	WD repeat domain 77	2q34	Rn.14128	adipose tissue| adrenal gland| brain| connective tissue| dorsal root ganglion| embryonic tissue| eye| heart| liver| lung| ovary| pancreas| pituitary gland| placenta| prostate| testis| thymus|tailbud embryo| juvenile| adult	chr2	+	201206811	201216782	GO:0006357 // GO:0006357 // GO:0008284 // GO:0008284 // GO:0008285 // GO:0060528 // GO:0060528 // GO:0060770 // GO:0060770	regulation of transcription from RNA polymerase II promoter // regulation of transcription from RNA polymerase II promoter // positive regulation of cell proliferation // positive regulation of cell proliferation // negative regulation of cell proliferation // secretory columnal luminar epithelial cell differentiation involved in prostate glandular acinus development // secretory columnal luminar…	inferred from electronic annotation // not recorded // inferred from electronic annotation // not recorded // not recorded // inferred from electronic annotation // not recorded // inferred from electronic annotation // not recorded	GO:0005634 // GO:0005634 // GO:0005730 // GO:0005737 // GO:0005737 // GO:0005794 // GO:0005794	nucleus // nucleus // nucleolus // cytoplasm // cytoplasm // Golgi apparatus // Golgi apparatus	inferred from electronic annotation // not recorded // not recorded // not recorded // inferred from sequence or structural similarity // inferred from electronic annotation // not recorded	GO:0030374 // GO:0030374	ligand-dependent nuclear receptor transcription coactivator activity // ligand-dependent nuclear receptor transcription coactivator activity	inferred from electronic annotation // not recorded	---	---	---	---	---	17741718	0.00036	1.48491	2.9471	0.562339	0.190811	1.48491	0	7.92871	7.64266	7.7555	7.66685	7.80747	7.78556	8.39997	8.13909	8.02352	8.40708	8.53316	8.45796
17832982	NM_001004206	Pa2g4	proliferation-associated 2G4	7q11	Rn.9485	adrenal gland| brain| colon| connective tissue| embryonic tissue| eye| heart| kidney| liver| lung| ovary| pancreas| pineal gland| placenta| prostate| small intestine| spleen| testis| thymus| metamorphosing embryo| fetus| juvenile| adult	chr7	-	1846628	1854096	GO:0009987 // GO:0045892	cellular process // negative regulation of transcription, DNA-dependent	inferred from electronic annotation // not recorded	GO:0005634 // GO:0005730 // GO:0005737	nucleus // nucleolus // cytoplasm	not recorded // not recorded // not recorded	GO:0003677 // GO:0003700 // GO:0031625	DNA binding // sequence-specific DNA binding transcription factor activity // ubiquitin protein ligase binding	not recorded // not recorded // not recorded	---	---	---	---	---	17832982	3.43e-05	1.48541	3.73209	0.574917	0.154047	1.48541	0	9.49058	9.55018	9.71203	9.79097	9.7561	9.5473	10.2467	10.201	10.2154	10.1337	10.2492	10.2506
17742152	NM_001017449	Dph5	DPH5 homolog (S. cerevisiae)	2q41	Rn.12336	brain| connective tissue| dorsal root ganglion| kidney| liver| pancreas| placenta| prostate| adult	chr2	+	212033229	212067023	GO:0008150 // GO:0017183	biological_process // peptidyl-diphthamide biosynthetic process from peptidyl-histidine	no biological data available // inferred from electronic annotation	GO:0005575	cellular_component	no biological data available	GO:0003674 // GO:0004164	molecular_function // diphthine synthase activity	no biological data available // inferred from electronic annotation	---	---	---	---	---	17742152	0.00016	1.48606	3.29379	0.564787	0.17147	1.48606	0	6.42776	6.48247	6.56894	6.45444	6.59031	6.48753	7.3222	7.04437	7.13339	6.81571	7.0755	7.00902
17642329	ENSRNOT00000018447	Scd1	stearoyl-Coenzyme A desaturase 1	1q54	Rn.1023	adipose tissue| adrenal gland| brain| connective tissue| dorsal root ganglion| eye| kidney| liver| lung| muscle| nerve| ovary| pancreas| prostate| spleen| thymus| metamorphosing embryo| juvenile| adult	chr1	-	249458699	249471514	GO:0006633 // GO:0006633 // GO:0006633 // GO:0008610 // GO:0034435 // GO:0044130 // GO:0050830 // GO:0050872 // GO:0050873	fatty acid biosynthetic process // fatty acid biosynthetic process // fatty acid biosynthetic process // lipid biosynthetic process // cholesterol esterification // negative regulation of growth of symbiont in host // defense response to Gram-positive bacterium // white fat cell differentiation // brown fat cell differentiation	inferred from electronic annotation // not recorded // traceable author statement // inferred from expression pattern // not recorded // not recorded // not recorded // not recorded // not recorded	GO:0005783 // GO:0005792 // GO:0016021 // GO:0030176	endoplasmic reticulum // microsome // integral to membrane // integral to endoplasmic reticulum membrane	inferred from electronic annotation // inferred from direct assay // inferred from electronic annotation // traceable author statement	GO:0004768 // GO:0004768 // GO:0004768 // GO:0005506	stearoyl-CoA 9-desaturase activity // stearoyl-CoA 9-desaturase activity // stearoyl-CoA 9-desaturase activity // iron ion binding	inferred from direct assay // inferred from electronic annotation // traceable author statement // inferred from electronic annotation	---	---	Pfam	IPR005804	Fatty acid desaturase, type 1	17642329	0.000147	1.48764	2.96074	0.569263	0.19227	1.48764	0	6.80271	6.51687	6.45101	6.6721	6.63668	6.78028	7.20252	7.08548	7.20564	6.96087	7.36186	7.45886
17622317	NM_001013070	Tspan4	tetraspanin 4	1q41	Rn.11531	brain| connective tissue| eye| heart| kidney| liver| lung| ovary| pancreas| placenta| prostate| spleen| vibrissa|tailbud embryo| juvenile| adult	chr1	+	201661391	201681042	---	---	---	GO:0016021	integral to membrane	inferred from electronic annotation	---	---	---	---	---	---	---	---	17622317	2.28e-05	1.48965	3.28134	0.576538	0.175702	1.48965	0	8.63308	8.41519	8.39998	8.34637	8.54518	8.70295	9.05717	8.93909	8.97075	9.24908	9.19778	9.08811
17658242	ENSRNOT00000037517	C1qbp	complement component 1, q subcomponent binding protein	10q24	Rn.2765	adrenal gland| brain| connective tissue| dorsal root ganglion| embryonic tissue| eye| heart| kidney| liver| lung| ovary| placenta| prostate| spleen| thymus| vibrissa|tailbud embryo| metamorphosing embryo| fetus| juvenile| adult	chr10	-	57881783	57886469	GO:0006955	immune response	traceable author statement	GO:0005615 // GO:0005634 // GO:0005737 // GO:0005739 // GO:0005759 // GO:0016020 // GO:0016020	extracellular space // nucleus // cytoplasm // mitochondrion // mitochondrial matrix // membrane // membrane	inferred from direct assay // inferred from direct assay // inferred from direct assay // not recorded // inferred from electronic annotation // inferred from electronic annotation // not recorded	GO:0001849 // GO:0005080	complement component C1q binding // protein kinase C binding	inferred from direct assay // inferred from direct assay	---	---	Pfam	IPR003428	Mitochondrial glycoprotein	17658242	8.17e-05	1.49227	3.21867	0.57223	0.177785	1.49228	0	8.19953	8.02928	8.00798	8.08607	8.17755	7.95232	8.8905	8.53502	8.66383	8.44152	8.57296	8.78229
17836875	ENSRNOT00000012775	Pabpc1	poly(A) binding protein, cytoplasmic 1	7q22	Rn.127813	adipose tissue| adrenal gland| brain| colon| connective tissue| dorsal root ganglion| embryonic tissue| eye| heart| kidney| liver| lung| muscle| ovary| pancreas| pituitary gland| placenta| prostate| small intestine| spleen| testis| thymus| vibrissa|tailbud embryo| metamorphosing embryo| fetus| juvenile| adult	chr7	-	72115782	72128677	GO:0000184 // GO:0006397 // GO:0008380 // GO:2000623 // GO:2000623	nuclear-transcribed mRNA catabolic process, nonsense-mediated decay // mRNA processing // RNA splicing // negative regulation of nuclear-transcribed mRNA catabolic process, nonsense-mediated decay // negative regulation of nuclear-transcribed mRNA catabolic process, nonsense-mediated decay	inferred from electronic annotation // inferred from electronic annotation // inferred from electronic annotation // not recorded // inferred from sequence or structural similarity	GO:0005634 // GO:0005681 // GO:0005737 // GO:0010494 // GO:0030529 // GO:0030529 // GO:0071013	nucleus // spliceosomal complex // cytoplasm // cytoplasmic stress granule // ribonucleoprotein complex // ribonucleoprotein complex // catalytic step 2 spliceosome	not recorded // inferred from electronic annotation // inferred from electronic annotation // not recorded // not recorded // inferred from sequence or structural similarity // not recorded	GO:0000166 // GO:0003729 // GO:0008022 // GO:0008143 // GO:0008143	nucleotide binding // mRNA binding // protein C-terminus binding // poly(A) RNA binding // poly(A) RNA binding	inferred from electronic annotation // inferred from direct assay // not recorded // not recorded // inferred from sequence or structural similarity	---	---	Pfam // Pfam	IPR000504 // IPR002004	RNA recognition motif domain // Polyadenylate-binding protein/Hyperplastic disc protein	17836875	1.94e-05	1.49333	3.63741	0.574797	0.158024	1.49333	0	10.9879	10.8936	10.9263	10.8243	10.9822	10.8738	11.6437	11.3587	11.3853	11.6579	11.4453	11.446
17833531	NM_172075	Thop1	thimet oligopeptidase 1	7q11	Rn.9490	brain| connective tissue| embryonic tissue| eye| heart| kidney| liver| pituitary gland| prostate| testis| thymus| metamorphosing embryo| juvenile| adult	chr7	-	10116822	10129162	GO:0006508 // GO:0006518 // GO:0006518 // GO:0007243 // GO:0007243	proteolysis // peptide metabolic process // peptide metabolic process // intracellular protein kinase cascade // intracellular protein kinase cascade	traceable author statement // inferred from electronic annotation // not recorded // inferred from electronic annotation // not recorded	GO:0005625 // GO:0005737	soluble fraction // cytoplasm	inferred from direct assay // inferred from electronic annotation	GO:0004222 // GO:0004222 // GO:0008233 // GO:0042277 // GO:0046872	metalloendopeptidase activity // metalloendopeptidase activity // peptidase activity // peptide binding // metal ion binding	not recorded // traceable author statement // inferred from direct assay // inferred from direct assay // inferred from electronic annotation	---	---	---	---	---	17833531	0.000874	1.49362	2.79878	0.566497	0.202408	1.49362	0	7.25243	7.05998	6.98854	7.24936	7.17021	7.07947	8.09041	7.49842	7.72863	7.48756	7.58948	7.80448
17655243	ENSRNOT00000006591 // ENSRNOT00000006591	LOC300303 // Npm1	similar to Nucleophosmin (NPM) (Nucleolar phosphoprotein B23) (Numatrin) (Nucleolar protein NO38) // nucleophosmin (nucleolar phosphoprotein B23, numatrin)	Xq14 // 10q12	Rn.54537 // Rn.154527	adipose tissue| adrenal gland| brain| colon| connective tissue| dorsal root ganglion| embryonic tissue| eye| heart| kidney| liver| lung| ovary| pancreas| pituitary gland| placenta| prostate| small intestine| spleen| thymus| vibrissa|tailbud embryo| metamorphosing embryo| fetus| juvenile| adult // adipose tissue| brain| embryonic tissue| heart| kidney| liver| spleen|tailbud embryo| metamorphosing …	chr10	-	18051990	18062714	GO:0000055 // GO:0000056 // GO:0006281 // GO:0006281 // GO:0006334 // GO:0006407 // GO:0006884 // GO:0006913 // GO:0006950 // GO:0007098 // GO:0007098 // GO:0007569 // GO:0007569 // GO:0008104 // GO:0008284 // GO:0008285 // GO:0008285 // GO:0010824 // GO:0010825 // GO:0010826 // GO:0016049 // GO:0031328 // GO:0031648 // GO:0032071 // GO:0032071 // GO:0042273 // GO:0042274 // GO:0043085 // GO:0043…	ribosomal large subunit export from nucleus // ribosomal small subunit export from nucleus // DNA repair // DNA repair // nucleosome assembly // rRNA export from nucleus // cell volume homeostasis // nucleocytoplasmic transport // response to stress // centrosome cycle // centrosome cycle // cell aging // cell aging // protein localization // positive regulation of cell proliferation // negative …	not recorded // not recorded // not recorded // inferred from sequence or structural similarity // not recorded // not recorded // not recorded // not recorded // not recorded // not recorded // inferred from sequence or structural similarity // not recorded // inferred from sequence or structural similarity // not recorded // not recorded // not recorded // inferred from sequence or structural s…	GO:0001652 // GO:0005634 // GO:0005634 // GO:0005654 // GO:0005654 // GO:0005730 // GO:0005730 // GO:0005737 // GO:0005737 // GO:0005813 // GO:0005813 // GO:0005829 // GO:0015934 // GO:0015935 // GO:0016607 // GO:0030529 // GO:0031616	granular component // nucleus // nucleus // nucleoplasm // nucleoplasm // nucleolus // nucleolus // cytoplasm // cytoplasm // centrosome // centrosome // cytosol // large ribosomal subunit // small ribosomal subunit // nuclear speck // ribonucleoprotein complex // spindle pole centrosome	not recorded // not recorded // inferred from sequence or structural similarity // inferred from electronic annotation // not recorded // inferred from direct assay // not recorded // not recorded // inferred from sequence or structural similarity // not recorded // inferred from sequence or structural similarity // not recorded // not recorded // not recorded // not recorded // not recorded // n…	GO:0003676 // GO:0003677 // GO:0003713 // GO:0003723 // GO:0003723 // GO:0005547 // GO:0019843 // GO:0019899 // GO:0019899 // GO:0019901 // GO:0030957 // GO:0042393 // GO:0042803 // GO:0043023 // GO:0043024 // GO:0046982 // GO:0051059 // GO:0051059 // GO:0051082 // GO:0051082	nucleic acid binding // DNA binding // transcription coactivator activity // RNA binding // RNA binding // phosphatidylinositol-3,4,5-trisphosphate binding // rRNA binding // enzyme binding // enzyme binding // protein kinase binding // Tat protein binding // histone binding // protein homodimerization activity // ribosomal large subunit binding // ribosomal small subunit binding // protein heter…	inferred from electronic annotation // inferred from direct assay // not recorded // inferred from electronic annotation // not recorded // inferred from physical interaction // not recorded // inferred from direct assay // inferred from physical interaction // not recorded // not recorded // not recorded // not recorded // not recorded // not recorded // not recorded // not recorded // inferred …	---	---	Pfam	IPR004301	Nucleoplasmin	17655243	0.000142	1.494	3.01497	0.574673	0.190606	1.49401	0	8.04424	7.87446	8.19229	8.10694	8.02672	7.85909	8.57202	8.30677	8.76134	8.69914	8.75485	8.45765
17850243	NM_001108002	Fdx1l	ferredoxin 1-like	8q13	Rn.15041	adrenal gland| brain| connective tissue| dorsal root ganglion| eye| heart| kidney| liver| lung| pancreas| fetus| adult	chr8	-	20091424	20096340	---	---	---	GO:0005739 // GO:0005739	mitochondrion // mitochondrion	inferred from electronic annotation // not recorded	GO:0009055 // GO:0046872 // GO:0051537	electron carrier activity // metal ion binding // 2 iron, 2 sulfur cluster binding	inferred from electronic annotation // inferred from electronic annotation // inferred from electronic annotation	---	---	---	---	---	17850243	0.000278	1.49479	2.89665	0.573807	0.198093	1.49479	0	8.82534	8.66312	8.85123	8.97289	8.61921	8.89937	9.66616	9.09965	9.40462	9.22061	9.38739	9.49557
17757696	ENSRNOT00000042499	Lss	lanosterol synthase (2,3-oxidosqualene-lanosterol cyclase)	20p12	Rn.10211	brain| colon| connective tissue| dorsal root ganglion| embryonic tissue| eye| kidney| liver| lung| nerve| ovary| placenta| prostate| spleen| vibrissa| metamorphosing embryo| fetus| juvenile| adult	chr20	-	12507573	12534635	GO:0006695 // GO:0006695 // GO:0006695 // GO:0016125	cholesterol biosynthetic process // cholesterol biosynthetic process // cholesterol biosynthetic process // sterol metabolic process	inferred from direct assay // inferred from mutant phenotype // not recorded // inferred from mutant phenotype	GO:0005789 // GO:0005792 // GO:0005811	endoplasmic reticulum membrane // microsome // lipid particle	inferred from electronic annotation // inferred from direct assay // not recorded	GO:0000250 // GO:0000250 // GO:0016866	lanosterol synthase activity // lanosterol synthase activity // intramolecular transferase activity	inferred from direct assay // inferred from mutant phenotype // inferred from electronic annotation	---	---	Pfam	IPR001330	Prenyltransferase/squalene oxidase	17757696	1.15e-05	1.49759	3.39961	0.58319	0.171546	1.49759	0	8.12526	7.97056	7.90924	7.78442	8.11138	7.92842	8.65986	8.40273	8.51723	8.47596	8.53994	8.73269
17799107	NM_001025021	Dnajc25	DnaJ (Hsp40) homolog, subfamily C, member 25	5q24	Rn.82298	connective tissue| liver| ovary| spleen| juvenile| adult	chr5	+	77052810	77072780	GO:0006457	protein folding	inferred from electronic annotation	GO:0016021	integral to membrane	inferred from electronic annotation	GO:0031072 // GO:0051082	heat shock protein binding // unfolded protein binding	inferred from electronic annotation // inferred from electronic annotation	---	---	---	---	---	17799107	4.36e-06	1.49898	3.5574	0.584373	0.16427	1.49898	0	7.88888	7.85284	7.84332	8.0541	7.94252	7.70619	8.58425	8.27481	8.47949	8.54066	8.50502	8.40987
17791215	ENSRNOT00000011327	Tmem176b	transmembrane protein 176B	4q24	Rn.26876	adipose tissue| brain| colon| connective tissue| dorsal root ganglion| eye| heart| kidney| liver| lung| ovary| pancreas| pituitary gland| placenta| prostate| small intestine| spleen| thymus|tailbud embryo| metamorphosing embryo| juvenile| adult	chr4	-	76911922	76918859	GO:0030154	cell differentiation	inferred from electronic annotation	GO:0016021 // GO:0031965	integral to membrane // nuclear membrane	inferred from electronic annotation // inferred from electronic annotation	---	---	---	---	---	---	---	---	17791215	5.96e-05	1.49922	3.90856	0.588533	0.150576	1.49922	0	11.4373	11.2415	11.4859	11.2061	11.3718	11.2016	11.9242	11.8892	11.9516	11.9117	11.8992	11.8994
17653046	ENSRNOT00000054995	Pgs1	phosphatidylglycerophosphate synthase 1	10q32.3	Rn.50013	brain| colon| connective tissue| dorsal root ganglion| heart| lung| muscle| ovary| pancreas| placenta| prostate| small intestine| spleen| metamorphosing embryo| fetus| juvenile| adult	chr10	+	107978636	108013819	GO:0008654	phospholipid biosynthetic process	inferred from electronic annotation	GO:0005739 // GO:0005783	mitochondrion // endoplasmic reticulum	not recorded // not recorded	GO:0016780	phosphotransferase activity, for other substituted phosphate groups	inferred from electronic annotation	---	---	Pfam	IPR001736	Phospholipase D/Transphosphatidylase	17653046	2.85e-05	1.503	3.26651	0.586622	0.179587	1.503	0	7.64035	7.4812	7.54618	7.81538	7.58174	7.45265	8.39112	8.01919	8.26824	8.16316	8.00599	8.18953
17784430	ENSRNOT00000013587	Polr1a	polymerase (RNA) I polypeptide A	4q33	Rn.24877	adrenal gland| brain| colon| connective tissue| dorsal root ganglion| heart| kidney| liver| pancreas| placenta| prostate| spleen| thymus| juvenile| adult	chr4	+	105187426	105251391	GO:0009303	rRNA transcription	inferred from direct assay	GO:0005634 // GO:0005736 // GO:0005736	nucleus // DNA-directed RNA polymerase I complex // DNA-directed RNA polymerase I complex	not recorded // inferred from direct assay // not recorded	GO:0003677 // GO:0003899 // GO:0008270	DNA binding // DNA-directed RNA polymerase activity // zinc ion binding	inferred from electronic annotation // inferred from direct assay // inferred from electronic annotation	---	---	Pfam // Pfam // Pfam // Pfam // Pfam	IPR000722 // IPR007066 // IPR007080 // IPR007081 // IPR007083	RNA polymerase, alpha subunit // RNA polymerase Rpb1, domain 3 // RNA polymerase Rpb1, domain 1 // RNA polymerase Rpb1, domain 5 // RNA polymerase Rpb1, domain 4	17784430	6.38e-05	1.50342	3.12812	0.589457	0.188438	1.50342	0	7.49179	7.14609	7.48399	7.4099	7.54098	7.21717	8.11228	7.81502	7.79406	7.93205	8.13369	8.03958
17663172	ENSRNOT00000004718	RGD1311422	similar to CG8841-PA	10q32.3	Rn.113761	adrenal gland| brain| colon| dorsal root ganglion| eye| liver| lung| pancreas| pituitary gland| prostate| juvenile| adult	chr10	-	105424827	105445240	GO:0008150	biological_process	no biological data available	GO:0005575 // GO:0005886	cellular_component // plasma membrane	no biological data available // not recorded	GO:0003674	molecular_function	no biological data available	---	---	---	---	---	17663172	0.000444	1.50627	2.84869	0.582615	0.20452	1.50627	0	8.22616	8.07467	7.86826	7.90855	8.15415	7.99452	8.73296	8.53096	8.3696	8.9852	8.62167	8.4816
17853817	---	---	---	---	---	---	chr8	-	75078181	75134060	---	---	---	---	---	---	---	---	---	---	---	---	---	---	17853817	0.000182	1.51125	2.96372	0.593246	0.20017	1.51125	0	9.3811	9.40954	9.38394	9.38182	9.78183	9.4619	10.1311	9.69845	10.0632	10.2667	10.1221	10.0781
17672910	NM_001010945	Tmem120a	transmembrane protein 120A	12q12	Rn.6288	brain| connective tissue| dorsal root ganglion| heart| kidney| liver| ovary| placenta| spleen| thymus|tailbud embryo| metamorphosing embryo| juvenile| adult	chr12	+	22069814	22078475	GO:0008150	biological_process	no biological data available	GO:0005575 // GO:0016021	cellular_component // integral to membrane	no biological data available // inferred from electronic annotation	GO:0003674	molecular_function	no biological data available	---	---	---	---	---	17672910	0.000217	1.51197	2.91063	0.596331	0.20488	1.51197	0	7.97843	7.7334	8.06759	8.28959	8.00279	7.90443	8.67811	8.44222	8.51006	8.59185	8.9103	8.42169
17651048	NM_001014120	Fkbp10	FK506 binding protein 10	10q32.1	Rn.62446	brain| colon| connective tissue| embryonic tissue| eye| heart| liver| ovary| pituitary gland| placenta| prostate| spleen| vibrissa| metamorphosing embryo| juvenile| adult	chr10	+	89354313	89366411	GO:0000413 // GO:0006457 // GO:0018208	protein peptidyl-prolyl isomerization // protein folding // peptidyl-proline modification	not recorded // inferred from electronic annotation // not recorded	GO:0016020	membrane	not recorded	GO:0003755 // GO:0005509 // GO:0005528	peptidyl-prolyl cis-trans isomerase activity // calcium ion binding // FK506 binding	not recorded // inferred from electronic annotation // not recorded	---	---	---	---	---	17651048	0.000145	1.51327	3.03709	0.601029	0.197897	1.51327	0	9.49969	9.23325	9.284	9.05386	9.55729	9.44119	9.82621	9.89071	10.0114	9.8491	9.87364	10.2244
17824303	NM_001013170	Wars	tryptophanyl-tRNA synthetase	6q32	Rn.14939	adrenal gland| brain| colon| connective tissue| dorsal root ganglion| embryonic tissue| eye| heart| kidney| liver| lung| pineal gland| pituitary gland| placenta| prostate| small intestine| thymus|tailbud embryo| metamorphosing embryo| fetus| juvenile| adult	chr6	-	133200866	133232048	GO:0001525 // GO:0006436 // GO:0045765 // GO:0045765	angiogenesis // tryptophanyl-tRNA aminoacylation // regulation of angiogenesis // regulation of angiogenesis	inferred from electronic annotation // inferred from electronic annotation // inferred from electronic annotation // not recorded	GO:0005737	cytoplasm	inferred from electronic annotation	GO:0004830 // GO:0005524	tryptophan-tRNA ligase activity // ATP binding	inferred from electronic annotation // inferred from electronic annotation	---	---	---	---	---	17824303	6.8e-05	1.51443	3.19634	0.594896	0.186118	1.51443	0	9.36843	9.11328	9.1383	9.18573	9.40436	9.3375	10.1132	9.78361	9.60447	9.79545	9.87287	9.94735
17690724	NM_001106013	Nop14	NOP14 nucleolar protein homolog (yeast)	14q21	Rn.12567	brain| colon| connective tissue| lung| pancreas| pituitary gland| placenta| prostate| spleen|tailbud embryo| adult	chr14	+	81723110	81744240	---	---	---	---	---	---	---	---	---	---	---	---	---	---	17690724	0.000177	1.51482	2.95924	0.597707	0.20198	1.51482	0	7.84861	7.60499	7.86304	8.09775	7.87723	7.69646	8.45432	8.13611	8.56445	8.28157	8.63317	8.50471
17699548	ENSRNOT00000016027	Pinx1	PIN2/TERF1 interacting, telomerase inhibitor 1	15p12	Rn.15365	connective tissue| embryonic tissue| heart| pancreas| adult	chr15	+	43124874	43184583	GO:0007004 // GO:0007004 // GO:0007080 // GO:0007080	telomere maintenance via telomerase // telomere maintenance via telomerase // mitotic metaphase plate congression // mitotic metaphase plate congression	inferred from electronic annotation // not recorded // inferred from electronic annotation // not recorded	GO:0000228 // GO:0000228 // GO:0000776 // GO:0000776 // GO:0000777 // GO:0000781 // GO:0000781 // GO:0005634 // GO:0005730 // GO:0005730 // GO:0005737 // GO:0005739 // GO:0005739 // GO:0005819 // GO:0005819 // GO:0043231	nuclear chromosome // nuclear chromosome // kinetochore // kinetochore // condensed chromosome kinetochore // chromosome, telomeric region // chromosome, telomeric region // nucleus // nucleolus // nucleolus // cytoplasm // mitochondrion // mitochondrion // spindle // spindle // intracellular membrane-bounded organelle	inferred from electronic annotation // not recorded // inferred from electronic annotation // not recorded // inferred from electronic annotation // inferred from electronic annotation // not recorded // not recorded // inferred from electronic annotation // not recorded // not recorded // inferred from electronic annotation // not recorded // inferred from electronic annotation // not recorded /…	GO:0070034 // GO:0070034	telomeric RNA binding // telomeric RNA binding	inferred from electronic annotation // not recorded	---	---	Pfam	IPR000467	G-patch domain	17699548	0.00041	1.517	2.81448	0.597584	0.212325	1.517	0	8.26739	8.08164	7.97369	8.3836	8.08892	7.92354	8.85805	8.31904	8.74799	8.64464	8.83953	8.89503
17732823	NM_001191093	Rnf150	ring finger protein 150	19q11	Rn.205888	brain| liver| juvenile| adult	chr19	-	26737910	26962659	---	---	---	---	---	---	---	---	---	---	---	---	---	---	17732823	6.08e-06	1.5177	3.56623	0.601229	0.16859	1.5177	0	7.19531	7.11041	6.95012	7.24119	7.26849	7.20117	7.72762	7.59675	7.80944	7.94711	7.67004	7.82311
17839351	NM_001244855	Rangap1	RAN GTPase activating protein 1	7q34	Rn.107099	adrenal gland| brain| connective tissue| dorsal root ganglion| embryonic tissue| eye| heart| kidney| liver| lung| ovary| pancreas| pituitary gland| placenta| prostate| small intestine| spleen| testis| thymus|tailbud embryo| metamorphosing embryo| juvenile| adult	chr7	-	120055615	120083897	GO:0046826	negative regulation of protein export from nucleus	not recorded	GO:0000776 // GO:0005737 // GO:0048471	kinetochore // cytoplasm // perinuclear region of cytoplasm	not recorded // not recorded // not recorded	---	---	---	---	---	---	---	---	17839351	0.000574	1.51827	2.81207	0.610848	0.217224	1.51827	0	7.45636	7.16484	7.44428	7.89088	7.54187	7.42364	8.27417	7.80662	8.24583	8.06725	8.13777	8.05531
17671827	ENSRNOT00000001379	Aimp2	aminoacyl tRNA synthetase complex-interacting multifunctional protein 2	12p11	Rn.162097	adrenal gland| brain| connective tissue| dorsal root ganglion| embryonic tissue| eye| heart| liver| lung| ovary| pancreas| placenta| prostate| thymus| adult	chr12	+	11028904	11038458	GO:0006412 // GO:0006915 // GO:0008285 // GO:0008285 // GO:0031398 // GO:0031398 // GO:0060510 // GO:0060510	translation // apoptotic process // negative regulation of cell proliferation // negative regulation of cell proliferation // positive regulation of protein ubiquitination // positive regulation of protein ubiquitination // Type II pneumocyte differentiation // Type II pneumocyte differentiation	inferred from electronic annotation // inferred from electronic annotation // inferred from electronic annotation // not recorded // inferred from electronic annotation // not recorded // inferred from electronic annotation // not recorded	GO:0005634 // GO:0005634 // GO:0005829	nucleus // nucleus // cytosol	inferred from electronic annotation // not recorded // inferred from electronic annotation	---	---	---	---	---	Pfam	IPR004046	Glutathione S-transferase, C-terminal	17671827	5.87e-05	1.51892	3.24529	0.599426	0.184706	1.51892	0	8.30193	8.00465	8.10206	8.26715	8.20808	8.0375	8.82574	8.44761	8.8938	8.72739	8.71703	8.90635
17842599	---	---	---	---	---	---	chr8	+	20948070	20950087	---	---	---	---	---	---	---	---	---	---	---	---	---	---	17842599	1.09e-05	1.519	3.63557	0.600034	0.165045	1.519	0	5.91843	5.91609	5.87362	6.06369	5.97636	6.09246	6.63553	6.45996	6.42763	6.73138	6.7121	6.47425
17623977	NM_173137	Fads3	fatty acid desaturase 3	1q43	Rn.35262	adrenal gland| brain| connective tissue| dorsal root ganglion| embryonic tissue| eye| heart| kidney| liver| lung| pancreas| placenta| prostate| spleen| juvenile| adult	chr1	+	212489224	212506444	GO:0006633 // GO:0006810 // GO:0022900	fatty acid biosynthetic process // transport // electron transport chain	inferred from electronic annotation // inferred from electronic annotation // inferred from electronic annotation	GO:0005789 // GO:0016021	endoplasmic reticulum membrane // integral to membrane	inferred from electronic annotation // inferred from electronic annotation	GO:0016717 // GO:0020037	oxidoreductase activity, acting on paired donors, with oxidation of a pair of donors resulting in the reduction of molecular oxygen to two molecules of water // heme binding	inferred from electronic annotation // inferred from electronic annotation	---	---	---	---	---	17623977	0.000272	1.52179	2.94164	0.599659	0.203852	1.52179	0	9.07367	8.9388	8.97064	9.22977	9.27833	8.93781	9.53513	9.43861	10.0087	9.75457	9.54239	9.74753
17732714	NM_053563	Ddx39a	DEAD (Asp-Glu-Ala-Asp) box polypeptide 39A	19q11	Rn.161716	adipose tissue| brain| colon| connective tissue| dorsal root ganglion| embryonic tissue| eye| heart| kidney| liver| lung| pancreas| placenta| prostate| spleen| testis|tailbud embryo| metamorphosing embryo| fetus| juvenile| adult	chr19	-	26109094	26117042	GO:0000398 // GO:0000398 // GO:0006406 // GO:0006406	nuclear mRNA splicing, via spliceosome // nuclear mRNA splicing, via spliceosome // mRNA export from nucleus // mRNA export from nucleus	inferred from electronic annotation // not recorded // inferred from electronic annotation // not recorded	GO:0005634	nucleus	inferred from electronic annotation	GO:0003676 // GO:0005524 // GO:0008026	nucleic acid binding // ATP binding // ATP-dependent helicase activity	inferred from electronic annotation // inferred from electronic annotation // inferred from electronic annotation	---	---	---	---	---	17732714	0.000376	1.52847	2.84201	0.609005	0.214287	1.52847	0	7.14038	7.10314	7.18871	7.39693	7.41262	6.92502	8.10064	7.53084	7.82237	7.59549	7.83097	7.94052
17871209	NM_207601	Plp2	proteolipid protein 2 (colonic epithelium-enriched)	Xq13	Rn.96974	adrenal gland| colon| connective tissue| eye| heart| liver| lung| ovary| pancreas| pituitary gland| placenta| prostate| small intestine| spleen| vibrissa| fetus| juvenile| adult	chrX	+	26875110	26878509	---	---	---	GO:0005886 // GO:0005886 // GO:0016021	plasma membrane // plasma membrane // integral to membrane	inferred from electronic annotation // not recorded // inferred from electronic annotation	GO:0019956 // GO:0019956	chemokine binding // chemokine binding	inferred from electronic annotation // not recorded	---	---	---	---	---	17871209	4.21e-05	1.53505	3.66843	0.623638	0.170002	1.53505	0	11.0661	10.6395	10.9977	10.7694	10.889	10.9439	11.5665	11.5123	11.5369	11.3697	11.4867	11.5752
17648038	ENSRNOT00000021134	Mybbp1a	MYB binding protein (P160) 1a	10q24	Rn.35696	adrenal gland| brain| colon| dorsal root ganglion| embryonic tissue| eye| heart| kidney| liver| lung| pancreas| placenta| prostate| spleen| thymus| metamorphosing embryo| fetus| juvenile| adult	chr10	+	59325343	59335604	GO:0006351 // GO:0006913 // GO:0006913 // GO:0022904 // GO:0022904 // GO:0042149 // GO:0045892 // GO:0045892 // GO:0071158 // GO:0072332	transcription, DNA-dependent // nucleocytoplasmic transport // nucleocytoplasmic transport // respiratory electron transport chain // respiratory electron transport chain // cellular response to glucose starvation // negative regulation of transcription, DNA-dependent // negative regulation of transcription, DNA-dependent // positive regulation of cell cycle arrest // signal transduction by p53 c…	inferred from electronic annotation // not recorded // inferred from sequence or structural similarity // inferred from electronic annotation // not recorded // not recorded // inferred from electronic annotation // not recorded // not recorded // not recorded	GO:0005634 // GO:0005634 // GO:0005634 // GO:0005730 // GO:0005730 // GO:0005737 // GO:0005737 // GO:0042564 // GO:0042564	nucleus // nucleus // nucleus // nucleolus // nucleolus // cytoplasm // cytoplasm // NLS-dependent protein nuclear import complex // NLS-dependent protein nuclear import complex	inferred from direct assay // not recorded // inferred from sequence or structural similarity // not recorded // inferred from sequence or structural similarity // not recorded // inferred from sequence or structural similarity // not recorded // inferred from sequence or structural similarity	GO:0003887 // GO:0043565	DNA-directed DNA polymerase activity // sequence-specific DNA binding	inferred from electronic annotation // inferred from direct assay	---	---	Pfam	IPR007015	DNA polymerase V	17648038	0.000307	1.54007	2.97005	0.616719	0.207646	1.54007	0	8.16151	8.19792	8.05932	8.14152	8.50014	8.15719	9.00078	8.47991	8.65685	9.01966	8.79369	8.96701
17722455	ENSRNOT00000025495	LOC100363310	hypothetical protein LOC100363310	---	Rn.162301	brain| colon| dorsal root ganglion| embryonic tissue| eye| heart| kidney| lung| muscle| ovary| pancreas| placenta| prostate| small intestine| fetus| adult	chr18	+	28984344	29042674	---	---	---	---	---	---	---	---	---	---	---	---	---	---	17722455	7.63e-05	1.54378	3.23398	0.622775	0.192573	1.54378	0	8.00871	8.26698	8.3385	8.42549	8.23115	8.25866	9.05975	8.55529	8.9264	8.81441	8.88652	9.02376
17783436	NM_001039008	Tmem176a	transmembrane protein 176A	4q24	Rn.17071	adipose tissue| adrenal gland| colon| connective tissue| dorsal root ganglion| kidney| liver| lung| pancreas| pituitary gland| placenta| prostate| small intestine| spleen| juvenile| adult	chr4	+	76920036	76923598	---	---	---	GO:0016021	integral to membrane	inferred from electronic annotation	---	---	---	---	---	---	---	---	17783436	0.000326	1.54796	3.52252	0.640857	0.181931	1.54796	0	10.8872	10.4306	10.8627	10.5066	10.7083	10.5099	11.3376	11.2433	11.229	11.2757	11.3527	11.3121
17821226	NM_020306	Adam17	ADAM metallopeptidase domain 17	6q16	Rn.144585	colon| connective tissue| dorsal root ganglion| eye| heart| liver| lung| ovary| pancreas| pineal gland| pituitary gland| prostate| spleen| thymus| juvenile| adult	chr6	-	41882426	41930755	GO:0001666 // GO:0001666 // GO:0001934 // GO:0001934 // GO:0002467 // GO:0006508 // GO:0006508 // GO:0006509 // GO:0006509 // GO:0006509 // GO:0006509 // GO:0006916 // GO:0007155 // GO:0007173 // GO:0007173 // GO:0007219 // GO:0007229 // GO:0008284 // GO:0008284 // GO:0010820 // GO:0010820 // GO:0030183 // GO:0030307 // GO:0030307 // GO:0030335 // GO:0030511 // GO:0031659 // GO:0031659 // GO:0032…	response to hypoxia // response to hypoxia // positive regulation of protein phosphorylation // positive regulation of protein phosphorylation // germinal center formation // proteolysis // proteolysis // membrane protein ectodomain proteolysis // membrane protein ectodomain proteolysis // membrane protein ectodomain proteolysis // membrane protein ectodomain proteolysis // anti-apoptosis // cell…	inferred from electronic annotation // not recorded // inferred from electronic annotation // not recorded // not recorded // inferred from electronic annotation // traceable author statement // inferred by curator // inferred from mutant phenotype // not recorded // traceable author statement // inferred from direct assay // not recorded // inferred from electronic annotation // not recorded // …	GO:0005737 // GO:0005737 // GO:0005886 // GO:0005887 // GO:0005887 // GO:0005911 // GO:0005911 // GO:0005925 // GO:0005925 // GO:0009986 // GO:0009986 // GO:0015629 // GO:0015629 // GO:0016324 // GO:0016324 // GO:0032587 // GO:0032587 // GO:0045121 // GO:0045121	cytoplasm // cytoplasm // plasma membrane // integral to plasma membrane // integral to plasma membrane // cell-cell junction // cell-cell junction // focal adhesion // focal adhesion // cell surface // cell surface // actin cytoskeleton // actin cytoskeleton // apical plasma membrane // apical plasma membrane // ruffle membrane // ruffle membrane // membrane raft // membrane raft	inferred from electronic annotation // not recorded // inferred from direct assay // inferred from electronic annotation // not recorded // inferred from electronic annotation // not recorded // inferred from electronic annotation // not recorded // inferred from direct assay // not recorded // inferred from electronic annotation // not recorded // inferred from electronic annotation // not recor…	GO:0004222 // GO:0004222 // GO:0004222 // GO:0005138 // GO:0005138 // GO:0005178 // GO:0005178 // GO:0008237 // GO:0008237 // GO:0008270 // GO:0017124 // GO:0030165 // GO:0030165	metalloendopeptidase activity // metalloendopeptidase activity // metalloendopeptidase activity // interleukin-6 receptor binding // interleukin-6 receptor binding // integrin binding // integrin binding // metallopeptidase activity // metallopeptidase activity // zinc ion binding // SH3 domain binding // PDZ domain binding // PDZ domain binding	inferred from electronic annotation // inferred from mutant phenotype // not recorded // inferred from electronic annotation // not recorded // inferred from electronic annotation // not recorded // inferred from mutant phenotype // not recorded // inferred from electronic annotation // inferred from electronic annotation // inferred from electronic annotation // not recorded	---	---	---	---	---	17821226	0.000227	1.54898	3.06403	0.624773	0.203905	1.54898	0	9.07551	8.85961	9.00979	9.25461	9.12815	8.90936	9.74453	9.30713	9.60787	9.95781	9.68275	9.6856
17882063	---	---	---	---	---	---	gi164698449	+	1	1696	---	---	---	---	---	---	---	---	---	---	---	---	---	---	17882063	0.000401	1.54992	2.87449	0.634435	0.220712	1.54992	0	7.06139	6.67917	7.04246	7.36971	7.02354	7.0494	7.75726	7.38251	7.8735	7.45509	7.80775	7.75617
17709842	ENSRNOT00000033677	Gnl3	guanine nucleotide binding protein-like 3 (nucleolar)	16p16	Rn.4110	adipose tissue| brain| connective tissue| dorsal root ganglion| eye| heart| kidney| liver| lung| ovary| pancreas| placenta| prostate| spleen| testis|tailbud embryo| metamorphosing embryo| fetus| juvenile| adult	chr16	-	6444437	6450438	GO:0006184 // GO:0008283 // GO:0042127 // GO:0042254	GTP catabolic process // cell proliferation // regulation of cell proliferation // ribosome biogenesis	not recorded // inferred from direct assay // inferred from mutant phenotype // not recorded	GO:0005634 // GO:0005654 // GO:0005654 // GO:0005730 // GO:0005730	nucleus // nucleoplasm // nucleoplasm // nucleolus // nucleolus	inferred from direct assay // inferred from electronic annotation // not recorded // inferred from direct assay // not recorded	GO:0003924 // GO:0005515 // GO:0005525 // GO:0005525 // GO:0005525	GTPase activity // protein binding // GTP binding // GTP binding // GTP binding	not recorded // inferred from physical interaction // inferred from electronic annotation // inferred from mutant phenotype // not recorded	---	---	Pfam	IPR014813	Guanine nucleotide-binding protein-like 3, N-terminal domain	17709842	0.000269	1.55173	2.98183	0.6294	0.211079	1.55173	0	7.78015	7.56759	7.78379	7.95739	7.66087	7.486	8.2237	7.95937	8.48493	8.44629	8.54314	8.35478
17821614	ENSRNOT00000007414	Bzw2	basic leucine zipper and W2 domains 2	6q16	Rn.13196	adipose tissue| adrenal gland| brain| connective tissue| embryonic tissue| eye| heart| kidney| liver| ovary| pancreas| pituitary gland| prostate| spleen| thymus|tailbud embryo| metamorphosing embryo| fetus| juvenile| adult	chr6	-	54817272	54881338	GO:0007399 // GO:0016070 // GO:0030154	nervous system development // RNA metabolic process // cell differentiation	inferred from electronic annotation // inferred from electronic annotation // inferred from electronic annotation	---	---	---	---	---	---	---	---	Pfam	IPR003307	W2 domain	17821614	0.000208	1.55183	3.10597	0.640749	0.206296	1.55183	0	7.8058	7.20732	7.30273	7.48624	7.61264	7.50007	8.21032	7.9639	8.12032	7.92521	8.26202	8.27753
17843868	NM_001137646	Zfp259	zinc finger protein 259	8q23	Rn.102011	adrenal gland| brain| connective tissue| embryonic tissue| heart| kidney| liver| muscle| ovary| pituitary gland| placenta| prostate| spleen| testis| thymus| metamorphosing embryo| juvenile| adult	chr8	+	49257107	49266681	---	---	---	GO:0005634 // GO:0005634 // GO:0005737 // GO:0005737	nucleus // nucleus // cytoplasm // cytoplasm	inferred from electronic annotation // not recorded // inferred from electronic annotation // not recorded	GO:0008270 // GO:0008270	zinc ion binding // zinc ion binding	inferred from electronic annotation // not recorded	---	---	---	---	---	17843868	0.000324	1.55883	3.07535	0.631532	0.205353	1.55883	0	8.18857	7.78828	7.99605	7.99677	7.93573	7.90059	8.63248	8.38131	8.70876	8.27065	8.7813	8.8207
17722579	NM_001017932	Wdr55	WD repeat domain 55	18p11	Rn.162302	brain| eye| heart| kidney| liver| lung| prostate| spleen| testis|tailbud embryo| juvenile| adult	chr18	+	29461320	29464833	GO:0006364 // GO:0006364	rRNA processing // rRNA processing	not recorded // inferred from sequence or structural similarity	GO:0005634 // GO:0005730 // GO:0005730 // GO:0005737 // GO:0005737	nucleus // nucleolus // nucleolus // cytoplasm // cytoplasm	inferred from electronic annotation // not recorded // inferred from sequence or structural similarity // inferred from electronic annotation // not recorded	---	---	---	---	---	---	---	---	17722579	0.000676	1.55964	2.89164	0.630184	0.217933	1.55964	0	7.09848	6.75818	7.13738	6.8954	7.06344	7.10248	7.87658	7.52407	7.58099	7.22052	7.80594	7.82838
17655647	NM_001013966	Thg1l	tRNA-histidine guanylyltransferase 1-like (S. cerevisiae)	10q21	Rn.160832	brain| connective tissue| eye| kidney| liver| lung| ovary| placenta| small intestine| testis| metamorphosing embryo| juvenile| adult	chr10	-	31087575	31094986	GO:0006400 // GO:0008033 // GO:0008033 // GO:0051289 // GO:0051289	tRNA modification // tRNA processing // tRNA processing // protein homotetramerization // protein homotetramerization	inferred from sequence or structural similarity // not recorded // inferred from sequence or structural similarity // inferred from electronic annotation // not recorded	GO:0005737 // GO:0005739 // GO:0005739	cytoplasm // mitochondrion // mitochondrion	inferred from sequence or structural similarity // inferred from electronic annotation // not recorded	GO:0000287 // GO:0000287 // GO:0005524 // GO:0005524 // GO:0005525 // GO:0005525 // GO:0008193 // GO:0008193 // GO:0042802 // GO:0042802	magnesium ion binding // magnesium ion binding // ATP binding // ATP binding // GTP binding // GTP binding // tRNA guanylyltransferase activity // tRNA guanylyltransferase activity // identical protein binding // identical protein binding	inferred from electronic annotation // not recorded // inferred from electronic annotation // not recorded // inferred from electronic annotation // not recorded // not recorded // inferred from sequence or structural similarity // inferred from electronic annotation // not recorded	---	---	---	---	---	17655647	5.67e-05	1.56399	3.31929	0.647547	0.195086	1.56399	0	6.35163	5.8918	6.16648	6.10303	6.34065	6.30627	6.88775	6.58461	6.86787	6.74608	7.00503	6.9538
17700470	ENSRNOT00000012842	Uchl3	ubiquitin carboxyl-terminal esterase L3 (ubiquitin thiolesterase)	15q21	Rn.145487	brain| eye| heart| pituitary gland| adult	chr15	+	85628490	85670420	GO:0006511 // GO:0007628 // GO:0030163 // GO:0032869 // GO:0042755 // GO:0045600 // GO:0060041	ubiquitin-dependent protein catabolic process // adult walking behavior // protein catabolic process // cellular response to insulin stimulus // eating behavior // positive regulation of fat cell differentiation // retina development in camera-type eye	inferred from electronic annotation // not recorded // not recorded // not recorded // not recorded // not recorded // not recorded	GO:0005634 // GO:0005634 // GO:0005737 // GO:0005739 // GO:0005739	nucleus // nucleus // cytoplasm // mitochondrion // mitochondrion	inferred from electronic annotation // not recorded // not recorded // inferred from electronic annotation // not recorded	GO:0004221 // GO:0008233 // GO:0008233 // GO:0043130 // GO:0043130	ubiquitin thiolesterase activity // peptidase activity // peptidase activity // ubiquitin binding // ubiquitin binding	inferred from electronic annotation // inferred from electronic annotation // not recorded // inferred from electronic annotation // not recorded	---	---	Pfam	IPR001578	Peptidase C12, ubiquitin carboxyl-terminal hydrolase 1	17700470	0.000128	1.56474	3.27697	0.639321	0.195095	1.56474	0	7.57902	7.29907	7.30673	7.37891	7.44294	7.22934	8.09771	7.77183	8.16653	8.09565	8.193	7.7472
17673079	NM_031727	Limk1	LIM domain kinase 1	12q12	Rn.11250	brain| placenta| adult	chr12	+	23091784	23125718	GO:0006468 // GO:0032233 // GO:0032233 // GO:0045773 // GO:0045773 // GO:0051444 // GO:0051444	protein phosphorylation // positive regulation of actin filament bundle assembly // positive regulation of actin filament bundle assembly // positive regulation of axon extension // positive regulation of axon extension // negative regulation of ubiquitin-protein ligase activity // negative regulation of ubiquitin-protein ligase activity	not recorded // inferred from electronic annotation // not recorded // not recorded // inferred from sequence or structural similarity // inferred from electronic annotation // not recorded	GO:0005634 // GO:0005634 // GO:0005730 // GO:0005737 // GO:0005737 // GO:0005794 // GO:0005925 // GO:0005925 // GO:0043005 // GO:0043005 // GO:0044295 // GO:0048471	nucleus // nucleus // nucleolus // cytoplasm // cytoplasm // Golgi apparatus // focal adhesion // focal adhesion // neuron projection // neuron projection // axonal growth cone // perinuclear region of cytoplasm	inferred from direct assay // not recorded // not recorded // not recorded // inferred from sequence or structural similarity // inferred from direct assay // inferred from electronic annotation // not recorded // not recorded // inferred from sequence or structural similarity // inferred from direct assay // inferred from direct assay	GO:0004672 // GO:0004674 // GO:0005524 // GO:0008270 // GO:0031072 // GO:0031072 // GO:0046982 // GO:0046982	protein kinase activity // protein serine/threonine kinase activity // ATP binding // zinc ion binding // heat shock protein binding // heat shock protein binding // protein heterodimerization activity // protein heterodimerization activity	inferred from electronic annotation // inferred from electronic annotation // inferred from electronic annotation // inferred from electronic annotation // inferred from electronic annotation // not recorded // inferred from electronic annotation // not recorded	---	---	---	---	---	17673079	0.000189	1.57541	3.24385	0.646937	0.199435	1.57541	0	7.77303	7.80634	7.81817	7.96596	7.57886	7.82241	8.71382	8.36981	8.25438	8.24373	8.36731	8.69734
17717629	NM_001108403	Nsun2	NOP2/Sun domain family, member 2	17p14	Rn.27691	brain| colon| connective tissue| dorsal root ganglion| embryonic tissue| eye| heart| kidney| lung| ovary| pituitary gland| prostate| spleen| metamorphosing embryo| fetus| juvenile| adult	chr17	-	3820859	3844582	GO:0030488	tRNA methylation	not recorded	GO:0005634 // GO:0005730 // GO:0005737	nucleus // nucleolus // cytoplasm	not recorded // not recorded // not recorded	GO:0016428	tRNA (cytosine-5-)-methyltransferase activity	not recorded	---	---	---	---	---	17717629	3.07e-05	1.57745	3.44893	0.656202	0.190263	1.57745	0	8.70458	8.33369	8.68399	8.69587	8.74344	8.63823	9.4205	9.02363	9.36698	9.14318	9.38968	9.39305
17797728	BC086440	Mdn1	midasin homolog (yeast)	5q21	Rn.9052	brain| connective tissue| embryonic tissue| eye| heart| ovary| pancreas| pineal gland| prostate| metamorphosing embryo| juvenile| adult	chr5	+	48961431	49082520	---	---	---	---	---	---	---	---	---	---	---	---	---	---	17797728	0.000232	1.578	3.04929	0.654374	0.214598	1.578	0	7.19556	6.99542	7.2418	7.3396	7.46726	7.0216	8.00061	7.52554	7.80726	7.96261	8.13961	7.75186
17709065	---	---	---	---	---	---	chr16	+	75638155	75639845	---	---	---	---	---	---	---	---	---	---	---	---	---	---	17709065	2.99e-05	1.57961	3.72025	0.654537	0.175939	1.57961	0	9.63341	9.66877	9.70597	9.88952	9.72095	9.65451	10.5333	10.3206	10.408	10.0877	10.3306	10.5201
17638273	ENSRNOT00000022241	LOC100360501	ribonuclease inhibitor-like	1q41	Rn.3756	adipose tissue| adrenal gland| brain| connective tissue| dorsal root ganglion| eye| heart| kidney| liver| lung| ovary| pancreas| pituitary gland| placenta| prostate| spleen| testis| thymus| vibrissa|tailbud embryo| juvenile| adult	chr1	-	201358642	201366458	GO:0045765	regulation of angiogenesis	inferred from electronic annotation	GO:0005737 // GO:0032311	cytoplasm // angiogenin-PRI complex	inferred from electronic annotation // inferred from electronic annotation	GO:0008428	ribonuclease inhibitor activity	inferred from electronic annotation	---	---	Pfam	IPR001611	Leucine-rich repeat	17638273	0.00057	1.58107	3.12651	0.64799	0.207256	1.58107	0	8.70349	8.55127	8.55159	8.74671	8.73303	8.81348	9.4962	9.03224	9.00903	9.48601	9.44554	9.51852
17623563	NM_172045	Ppp1r14b	protein phosphatase 1, regulatory (inhibitor) subunit 14B	1q43	Rn.2773	brain| colon| connective tissue| dorsal root ganglion| embryonic tissue| eye| heart| kidney| muscle| nerve| ovary| pancreas| placenta| prostate| small intestine| metamorphosing embryo| fetus| adult	chr1	+	209648498	209650767	GO:0042325	regulation of phosphorylation	inferred from electronic annotation	GO:0005737	cytoplasm	inferred from electronic annotation	GO:0004864 // GO:0008599 // GO:0019212	protein phosphatase inhibitor activity // protein phosphatase type 1 regulator activity // phosphatase inhibitor activity	inferred from electronic annotation // inferred from direct assay // inferred from direct assay	---	---	---	---	---	17623563	0.000497	1.5819	2.87735	0.659764	0.229296	1.5819	0	8.73586	8.61634	8.8885	9.22442	8.68663	8.81748	9.83639	9.24192	9.61448	9.60325	9.27037	9.3614
17648443	BC086519	LOC100360406	rCG34104-like	---	Rn.101331	adipose tissue| adrenal gland| brain| colon| connective tissue| dorsal root ganglion| embryonic tissue| heart| kidney| liver| ovary| pituitary gland| placenta| prostate| spleen| testis| thymus|tailbud embryo| metamorphosing embryo| juvenile| adult	chr10	+	62207449	62218861	GO:0042254	ribosome biogenesis	inferred from electronic annotation	GO:0005634	nucleus	inferred from electronic annotation	---	---	---	---	---	---	---	---	17648443	8.25e-05	1.58198	3.26901	0.663784	0.203053	1.58198	0	7.94239	7.71673	7.76475	7.96218	8.22076	7.77635	8.77208	8.27301	8.53716	8.49283	8.6752	8.6156
17615597	---	---	---	---	---	---	chr1	+	88006863	88007772	---	---	---	---	---	---	---	---	---	---	---	---	---	---	17615597	0.000155	1.58426	3.13223	0.66348	0.211824	1.58426	0	6.97245	7.17491	7.18758	7.45276	7.11418	6.91019	7.90983	7.70158	8.0107	7.92337	7.45759	7.78989
17644735	NM_001106991	Tmem8a	transmembrane protein 8A	10q12	Rn.21890	adipose tissue| brain| colon| heart| kidney| lung| pituitary gland| prostate| testis| fetus| adult	chr10	+	15384648	15394120	---	---	---	GO:0016021	integral to membrane	inferred from electronic annotation	---	---	---	---	---	---	---	---	17644735	0.000132	1.58668	3.21247	0.669874	0.208523	1.58668	0	7.50375	7.32338	7.04369	6.9755	7.31254	7.40478	7.88582	7.71493	7.7679	8.15252	8.02095	8.04076
17761892	ENSRNOT00000066510	Nek6	NIMA (never in mitosis gene a)-related kinase 6	3q11	Rn.18744	adipose tissue| brain| colon| dorsal root ganglion| heart| liver| lung| placenta| small intestine| spleen| thymus|tailbud embryo| fetus| adult	chr3	+	18348698	18382680	GO:0006468 // GO:0006468 // GO:0006915 // GO:0007059 // GO:0007059 // GO:0007059 // GO:0007067 // GO:0007165 // GO:0018105 // GO:0018105 // GO:0030071 // GO:0030071 // GO:0030071 // GO:0031572 // GO:0031572 // GO:0031572 // GO:0043123 // GO:0043123 // GO:0046777 // GO:0046777 // GO:0046777 // GO:0051301	protein phosphorylation // protein phosphorylation // apoptotic process // chromosome segregation // chromosome segregation // chromosome segregation // mitosis // signal transduction // peptidyl-serine phosphorylation // peptidyl-serine phosphorylation // regulation of mitotic metaphase/anaphase transition // regulation of mitotic metaphase/anaphase transition // regulation of mitotic metaphase/…	not recorded // inferred from sequence or structural similarity // inferred from electronic annotation // inferred from electronic annotation // not recorded // inferred from sequence or structural similarity // inferred from electronic annotation // not recorded // inferred from electronic annotation // not recorded // inferred from electronic annotation // not recorded // inferred from sequence…	GO:0000922 // GO:0005634 // GO:0005634 // GO:0005737 // GO:0005737 // GO:0005737 // GO:0005815 // GO:0016607	spindle pole // nucleus // nucleus // cytoplasm // cytoplasm // cytoplasm // microtubule organizing center // nuclear speck	inferred from electronic annotation // inferred from electronic annotation // not recorded // inferred from electronic annotation // not recorded // inferred from sequence or structural similarity // inferred from electronic annotation // inferred from electronic annotation	GO:0000287 // GO:0000287 // GO:0000287 // GO:0004674 // GO:0004674 // GO:0004674 // GO:0004871 // GO:0004871 // GO:0005524 // GO:0005524 // GO:0005524 // GO:0019894 // GO:0019894 // GO:0019901 // GO:0019901 // GO:0019901	magnesium ion binding // magnesium ion binding // magnesium ion binding // protein serine/threonine kinase activity // protein serine/threonine kinase activity // protein serine/threonine kinase activity // signal transducer activity // signal transducer activity // ATP binding // ATP binding // ATP binding // kinesin binding // kinesin binding // protein kinase binding // protein kinase binding …	inferred from electronic annotation // not recorded // inferred from sequence or structural similarity // inferred from electronic annotation // not recorded // inferred from sequence or structural similarity // inferred from electronic annotation // not recorded // inferred from electronic annotation // not recorded // inferred from sequence or structural similarity // inferred from electronic a…	---	---	Pfam	IPR001245	Serine-threonine/tyrosine-protein kinase catalytic domain	17761892	0.00039	1.59324	3.04534	0.680213	0.223362	1.59324	0	9.04809	8.54283	8.88442	8.88202	9.08046	8.4986	9.65453	9.43356	9.28713	9.43126	9.77139	9.43982
17654638	NM_001013182	Hn1l	hematological and neurological expressed 1-like	10q12	Rn.19357	adrenal gland| brain| embryonic tissue| kidney| liver| lung| muscle| ovary| pancreas| pituitary gland| placenta| prostate| spleen| metamorphosing embryo| fetus| juvenile| adult	chr10	-	14191222	14211106	---	---	---	GO:0005634 // GO:0005737 // GO:0005737 // GO:0005886	nucleus // cytoplasm // cytoplasm // plasma membrane	inferred from electronic annotation // inferred from electronic annotation // not recorded // not recorded	---	---	---	---	---	---	---	---	17654638	0.000652	1.59397	2.89331	0.664312	0.229603	1.59397	0	7.54261	7.21929	7.40094	7.64229	7.25288	7.1973	8.08436	7.54426	8.30369	8.13902	8.01727	8.15257
17882603	---	---	---	---	---	---	gi295851853	+	1	3400	---	---	---	---	---	---	---	---	---	---	---	---	---	---	17882603	0.000729	1.59597	2.98716	0.689561	0.230841	1.59597	0	7.94663	7.82115	7.86011	8.48342	8.18477	7.75383	8.8838	8.63	8.58155	8.68455	8.91053	8.49686
17882503	---	---	---	---	---	---	gi293348639	+	1	1201	---	---	---	---	---	---	---	---	---	---	---	---	---	---	17882503	0.000158	1.59669	3.17786	0.678288	0.213442	1.59669	0	6.79394	6.25483	6.5611	6.70163	6.78639	6.45021	7.42886	6.9725	7.18127	7.27295	7.48311	7.27915
17657776	NM_199372	Eif4a1	eukaryotic translation initiation factor 4A1	10q24	Rn.91523	adipose tissue| adrenal gland| brain| colon| connective tissue| dorsal root ganglion| embryonic tissue| eye| heart| kidney| liver| lung| muscle| ovary| pancreas| pineal gland| pituitary gland| placenta| prostate| spleen| testis| thymus| vibrissa|tailbud embryo| metamorphosing embryo| fetus| juvenile| adult	chr10	-	56484232	56489739	GO:0031100	organ regeneration	inferred from expression pattern	GO:0005575	cellular_component	no biological data available	GO:0003674	molecular_function	no biological data available	---	---	---	---	---	17657776	0.000233	1.59744	3.07489	0.673299	0.218967	1.59744	0	10.4316	10.1233	10.3105	10.647	10.606	10.3411	11.1798	10.7485	11.1372	10.8943	11.34	11.1995
17802403	NM_001025696	Yars	tyrosyl-tRNA synthetase	5q36	Rn.41002	adrenal gland| brain| colon| connective tissue| dorsal root ganglion| embryonic tissue| eye| heart| kidney| liver| muscle| ovary| pancreas| placenta| prostate| spleen| metamorphosing embryo| fetus| juvenile| adult	chr5	+	148350363	148378989	GO:0006437	tyrosyl-tRNA aminoacylation	inferred from electronic annotation	GO:0005634 // GO:0005634 // GO:0005737 // GO:0005737	nucleus // nucleus // cytoplasm // cytoplasm	inferred from electronic annotation // not recorded // inferred from electronic annotation // not recorded	GO:0000049 // GO:0004831 // GO:0005524	tRNA binding // tyrosine-tRNA ligase activity // ATP binding	inferred from electronic annotation // inferred from electronic annotation // inferred from electronic annotation	---	---	---	---	---	17802403	0.000608	1.6019	3.24969	0.665188	0.204692	1.6019	0	8.3913	8.27423	8.3631	8.42546	8.54111	8.35066	9.15578	8.68478	8.98574	8.95389	9.40666	9.15014
17738614	NM_053343	Dclk1	doublecortin-like kinase 1	2q26	Rn.80575	brain| connective tissue| dorsal root ganglion| embryonic tissue| eye| ovary| prostate| spleen| testis| thymus| metamorphosing embryo| fetus| juvenile| adult	chr2	+	144666618	144756699	GO:0001764 // GO:0006468 // GO:0007399 // GO:0007409 // GO:0007420 // GO:0009615 // GO:0021952 // GO:0030154 // GO:0030900 // GO:0048675 // GO:0048813	neuron migration // protein phosphorylation // nervous system development // axonogenesis // brain development // response to virus // central nervous system projection neuron axonogenesis // cell differentiation // forebrain development // axon extension // dendrite morphogenesis	not recorded // inferred from direct assay // inferred from electronic annotation // not recorded // not recorded // not recorded // not recorded // inferred from electronic annotation // not recorded // not recorded // not recorded	---	---	---	GO:0004672 // GO:0004674 // GO:0005524	protein kinase activity // protein serine/threonine kinase activity // ATP binding	inferred from direct assay // inferred from electronic annotation // inferred from electronic annotation	---	---	---	---	---	17738614	0.000119	1.6033	3.45722	0.689741	0.199508	1.6033	0	8.58807	8.16666	8.30467	8.37983	8.70694	8.22516	9.04695	8.88039	9.22898	9.03106	9.16946	9.15293
17725340	NM_001013233	Gypc	glycophorin C (Gerbich blood group)	18p12	Rn.7693	connective tissue| eye| heart| liver| lung| placenta| prostate| spleen| thymus| juvenile| adult	chr18	-	24974608	25006999	---	---	---	GO:0005886 // GO:0016020 // GO:0016021 // GO:0030863 // GO:0030863	plasma membrane // membrane // integral to membrane // cortical cytoskeleton // cortical cytoskeleton	inferred from electronic annotation // not recorded // inferred from electronic annotation // inferred from electronic annotation // not recorded	---	---	---	---	---	---	---	---	17725340	0.000109	1.60472	3.29637	0.686753	0.208336	1.60472	0	8.30303	7.95438	7.91822	7.67212	8.04111	7.87663	8.78268	8.60377	8.88532	8.6591	8.41547	8.53966
17771148	NM_001025041	Ier5l	immediate early response 5-like	3p12	Rn.162656	brain| heart| liver|tailbud embryo| adult	chr3	-	9515947	9517538	---	---	---	---	---	---	---	---	---	---	---	---	---	---	17771148	0.00151344	1.60657	2.99096	0.664978	0.22233	1.60657	0	7.1022	6.9608	6.86437	7.12803	7.07586	7.0307	7.70002	7.15252	7.96511	7.88281	7.69139	7.75998
17834930	NM_001191779	Utp20	UTP20, small subunit (SSU) processome component, homolog (yeast)	7q13	Rn.162943	brain| embryonic tissue| liver| pineal gland| placenta| spleen| metamorphosing embryo| adult	chr7	-	25419625	25501987	GO:0006364 // GO:0006364	rRNA processing // rRNA processing	inferred from electronic annotation // not recorded	GO:0005730 // GO:0005730	nucleolus // nucleolus	inferred from electronic annotation // not recorded	---	---	---	---	---	---	---	---	17834930	7.79e-05	1.60764	3.34526	0.687861	0.205623	1.60764	0	7.44544	7.21496	7.41002	7.52371	7.81217	7.42924	8.28695	7.88886	7.9972	8.2532	8.29604	8.24044
17821051	NM_031778	Kcns3	potassium voltage-gated channel, delayed-rectifier, subfamily S, member 3	6q14	Rn.10878	dorsal root ganglion| heart| lung| juvenile	chr6	-	34534529	34593887	GO:0051260	protein homooligomerization	inferred from electronic annotation	GO:0005737 // GO:0005794 // GO:0005794 // GO:0005886 // GO:0008076 // GO:0043231	cytoplasm // Golgi apparatus // Golgi apparatus // plasma membrane // voltage-gated potassium channel complex // intracellular membrane-bounded organelle	not recorded // inferred from electronic annotation // not recorded // not recorded // inferred from electronic annotation // not recorded	GO:0005249	voltage-gated potassium channel activity	inferred from electronic annotation	---	---	---	---	---	17821051	0.000193	1.60783	3.13487	0.685792	0.218763	1.60783	0	6.04738	6.4865	6.65545	6.56153	6.54923	6.49853	7.13404	6.85122	7.07498	7.17726	7.20633	7.46956
17761545	NM_001109885	Fam129b	family with sequence similarity 129, member B	3p11	Rn.4205	adipose tissue| brain| connective tissue| dorsal root ganglion| embryonic tissue| eye| heart| kidney| lung| pancreas| placenta| prostate| spleen| thymus| metamorphosing embryo| juvenile| adult	chr3	+	11862604	11912117	GO:0043066 // GO:0043066	negative regulation of apoptotic process // negative regulation of apoptotic process	not recorded // inferred from sequence or structural similarity	GO:0005634 // GO:0005634 // GO:0005829 // GO:0005829 // GO:0005912 // GO:0005912	nucleus // nucleus // cytosol // cytosol // adherens junction // adherens junction	not recorded // inferred from sequence or structural similarity // not recorded // inferred from sequence or structural similarity // not recorded // inferred from sequence or structural similarity	GO:0005543	phospholipid binding	inferred from electronic annotation	---	---	---	---	---	17761545	0.00113268	1.60931	3.06228	0.668505	0.218303	1.60931	0	9.71184	9.70655	9.53669	9.73669	9.84703	9.75786	10.537	9.9208	10.2643	10.7264	10.4049	10.4544
17774983	NM_001107756	RGD1306717	similar to hypothetical protein MGC25461	3q32	Rn.40316	adrenal gland| brain| connective tissue| dorsal root ganglion| liver| prostate| spleen| juvenile| adult	chr3	-	89015611	89054370	---	---	---	---	---	---	GO:0008080	N-acetyltransferase activity	inferred from electronic annotation	---	---	---	---	---	17774983	0.000338	1.60953	3.10413	0.677119	0.218135	1.60953	0	7.85814	7.5616	7.89962	7.56001	7.89519	7.68437	8.68932	8.24954	8.11524	8.2797	8.4942	8.69364
17826085	NM_001109282	Gipc3	GIPC PDZ domain containing family, member 3	7q11	Rn.141023	adult	chr7	+	9860578	9865267	---	---	---	---	---	---	---	---	---	---	---	---	---	---	17826085	1.98e-05	1.61462	4.07653	0.696579	0.170876	1.61462	0	7.13989	6.83457	6.98003	6.68903	7.02414	6.88675	7.65169	7.51891	7.70565	7.70692	7.58711	7.56359
17811830	NM_001106697	Mrto4	mRNA turnover 4 homolog (S. cerevisiae)	5q36	Rn.102515	brain| connective tissue| dorsal root ganglion| eye| heart| kidney| liver| lung| ovary| pancreas| placenta| spleen|tailbud embryo| metamorphosing embryo| juvenile| adult	chr5	-	158149143	158154671	GO:0042254	ribosome biogenesis	inferred from electronic annotation	GO:0005840	ribosome	inferred from electronic annotation	---	---	---	---	---	---	---	---	17811830	0.000498	1.61634	3.36333	0.679204	0.201944	1.61634	0	6.94197	6.73145	6.86139	6.87441	6.97422	6.86834	7.7792	7.13499	7.60384	7.43783	7.73781	7.63335
17871142	ENSRNOT00000064924	Hdac6	histone deacetylase 6	Xq13	Rn.13453	brain| connective tissue| eye| kidney| muscle| ovary| pancreas| pituitary gland| placenta| prostate| spleen| thymus| metamorphosing embryo| juvenile| adult	chrX	+	26585850	26606999	GO:0000209 // GO:0006476 // GO:0006511 // GO:0006515 // GO:0006886 // GO:0007026 // GO:0009636 // GO:0009967 // GO:0010033 // GO:0010469 // GO:0010634 // GO:0010870 // GO:0016236 // GO:0016575 // GO:0032418 // GO:0034983 // GO:0035967 // GO:0043065 // GO:0043162 // GO:0043241 // GO:0043242 // GO:0045861 // GO:0051788 // GO:0070301 // GO:0070842 // GO:0070845 // GO:0070846 // GO:0070848 // GO:0071…	protein polyubiquitination // protein deacetylation // ubiquitin-dependent protein catabolic process // misfolded or incompletely synthesized protein catabolic process // intracellular protein transport // negative regulation of microtubule depolymerization // response to toxin // positive regulation of signal transduction // response to organic substance // regulation of receptor activity // pos…	not recorded // not recorded // not recorded // not recorded // not recorded // not recorded // not recorded // not recorded // not recorded // not recorded // not recorded // not recorded // not recorded // not recorded // not recorded // not recorded // not recorded // not recorded // not recorded // not recorded // not recorded // not recorded // not recorded // not recorded // not recorded //…	GO:0000118 // GO:0005622 // GO:0005634 // GO:0005730 // GO:0005737 // GO:0005829 // GO:0005874 // GO:0005875 // GO:0005881 // GO:0005901 // GO:0016234 // GO:0016235 // GO:0030286 // GO:0031252 // GO:0043234 // GO:0048471	histone deacetylase complex // intracellular // nucleus // nucleolus // cytoplasm // cytosol // microtubule // microtubule associated complex // cytoplasmic microtubule // caveola // inclusion body // aggresome // dynein complex // cell leading edge // protein complex // perinuclear region of cytoplasm	not recorded // not recorded // not recorded // not recorded // not recorded // not recorded // not recorded // not recorded // not recorded // not recorded // not recorded // not recorded // not recorded // not recorded // not recorded // not recorded	GO:0004407 // GO:0008013 // GO:0008017 // GO:0031593 // GO:0042826 // GO:0042903 // GO:0043014 // GO:0043130 // GO:0048156 // GO:0048487 // GO:0051879 // GO:0070840	histone deacetylase activity // beta-catenin binding // microtubule binding // polyubiquitin binding // histone deacetylase binding // tubulin deacetylase activity // alpha-tubulin binding // ubiquitin binding // tau protein binding // beta-tubulin binding // Hsp90 protein binding // dynein complex binding	not recorded // not recorded // not recorded // not recorded // not recorded // not recorded // not recorded // not recorded // not recorded // not recorded // not recorded // not recorded	---	---	Pfam	IPR023801	Histone deacetylase domain	17871142	0.000598	1.61986	2.91366	0.700408	0.240388	1.61986	0	7.58128	7.31421	7.50725	7.5924	7.94461	7.19853	8.1547	7.87284	8.15732	8.56561	8.24672	8.34354
17758597	NM_001037201	Ddx21	DEAD (Asp-Glu-Ala-Asp) box polypeptide 21	20q11	Rn.162310	brain| embryonic tissue| heart| kidney| lung| pancreas|tailbud embryo| metamorphosing embryo| juvenile| adult	chr20	-	29838671	29860514	GO:0009615 // GO:0043330	response to virus // response to exogenous dsRNA	not recorded // not recorded	GO:0005634 // GO:0005730 // GO:0005730	nucleus // nucleolus // nucleolus	not recorded // inferred from electronic annotation // not recorded	GO:0003723 // GO:0003725 // GO:0005524 // GO:0008026	RNA binding // double-stranded RNA binding // ATP binding // ATP-dependent helicase activity	inferred from electronic annotation // not recorded // inferred from electronic annotation // inferred from electronic annotation	---	---	---	---	---	17758597	0.00014	1.61992	3.27914	0.690313	0.210517	1.61992	0	8.54439	8.30608	8.38377	8.74225	8.66245	8.49925	9.29928	8.86272	9.06873	9.26561	9.49173	9.29201
17875937	ENSRNOT00000013382	Nyx	nyctalopin	Xq12	Rn.153545	brain| adult	chrX	-	21293033	21314069	GO:0007601 // GO:0007601 // GO:0008150	visual perception // visual perception // biological_process	inferred from electronic annotation // not recorded // no biological data available	GO:0005575 // GO:0005622 // GO:0005622	cellular_component // intracellular // intracellular	no biological data available // inferred from electronic annotation // not recorded	GO:0003674	molecular_function	no biological data available	---	---	Pfam // Pfam	IPR000372 // IPR001611	Leucine-rich repeat-containing N-terminal // Leucine-rich repeat	17875937	0.0025682	1.63212	2.80043	0.680794	0.243104	1.63212	0	5.80157	6.00692	5.76555	5.87488	6.11436	5.90802	6.58837	7.03537	6.12043	6.87985	6.42222	6.50981
17756273	NM_001002807	Clic1	chloride intracellular channel 1	20p12	Rn.203139	adipose tissue| adrenal gland| brain| colon| connective tissue| dorsal root ganglion| embryonic tissue| eye| heart| kidney| lung| pancreas| pituitary gland| placenta| prostate| small intestine| spleen| metamorphosing embryo| fetus| juvenile| adult	chr20	-	3498935	3842500	GO:0006821 // GO:0006821	chloride transport // chloride transport	not recorded // traceable author statement	GO:0005624 // GO:0005624 // GO:0005625 // GO:0005625 // GO:0005635 // GO:0005635 // GO:0005635 // GO:0005737 // GO:0005737 // GO:0005737 // GO:0005886 // GO:0016020 // GO:0031965 // GO:0034707	membrane fraction // membrane fraction // soluble fraction // soluble fraction // nuclear envelope // nuclear envelope // nuclear envelope // cytoplasm // cytoplasm // cytoplasm // plasma membrane // membrane // nuclear membrane // chloride channel complex	inferred from electronic annotation // inferred from sequence or structural similarity // inferred from electronic annotation // inferred from sequence or structural similarity // inferred from electronic annotation // not recorded // traceable author statement // inferred from electronic annotation // not recorded // inferred from sequence or structural similarity // inferred from electronic ann…	GO:0005247 // GO:0005247 // GO:0005254	voltage-gated chloride channel activity // voltage-gated chloride channel activity // chloride channel activity	inferred from electronic annotation // traceable author statement // not recorded	---	---	---	---	---	17756273	2.4e-05	1.63236	3.70922	0.710713	0.191607	1.63236	0	9.45472	9.02043	9.26786	9.41666	9.3029	9.06124	10.0597	9.82984	9.7573	10.0181	10.1065	10.0167
17664628	NM_001107111	Il10rb	interleukin 10 receptor, beta	11q11	Rn.22261	adrenal gland| connective tissue| dorsal root ganglion| heart| liver| lung| pancreas| placenta| prostate| spleen| vibrissa|tailbud embryo| adult	chr11	+	31381337	31397079	GO:0019221	cytokine-mediated signaling pathway	not recorded	---	---	---	GO:0004920	interleukin-10 receptor activity	not recorded	---	---	---	---	---	17664628	0.000241	1.63239	3.20495	0.698442	0.217926	1.63239	0	9.39606	8.93273	9.23514	9.03056	9.26091	9.17281	10.0762	9.63411	9.69958	9.64917	10.1809	9.97895
17800297	ENSRNOT00000050999	Sgip1	SH3-domain GRB2-like (endophilin) interacting protein 1	5q34	Rn.222807	brain| dorsal root ganglion| adult	chr5	+	123696703	123897989	GO:0048260	positive regulation of receptor-mediated endocytosis	not recorded	GO:0005737 // GO:0005886 // GO:0005905 // GO:0030122 // GO:0030136	cytoplasm // plasma membrane // coated pit // AP-2 adaptor complex // clathrin-coated vesicle	not recorded // not recorded // not recorded // not recorded // not recorded	GO:0005543 // GO:0008017 // GO:0015631 // GO:0017124	phospholipid binding // microtubule binding // tubulin binding // SH3 domain binding	not recorded // not recorded // not recorded // not recorded	---	---	---	---	---	17800297	0.00102621	1.64145	2.8425	0.703411	0.247462	1.64145	0	5.82273	5.55541	5.71388	5.68147	6.18047	5.81451	6.48185	6.42868	6.04506	6.96801	6.51695	6.54838
17841204	ENSRNOT00000040205	Smagp	small cell adhesion glycoprotein	7q36	Rn.162017	eye| kidney| ovary| placenta| prostate| spleen| adult	chr7	-	139367386	139403817	---	---	---	GO:0005634 // GO:0005634 // GO:0005730 // GO:0005886 // GO:0005886 // GO:0016021 // GO:0030054 // GO:0030054 // GO:0030659	nucleus // nucleus // nucleolus // plasma membrane // plasma membrane // integral to membrane // cell junction // cell junction // cytoplasmic vesicle membrane	inferred from electronic annotation // not recorded // not recorded // inferred from electronic annotation // not recorded // inferred from electronic annotation // inferred from electronic annotation // not recorded // inferred from electronic annotation	---	---	---	---	---	---	---	---	17841204	2.18e-05	1.64233	3.66865	0.714482	0.194754	1.64233	0	7.06379	6.63735	6.91937	7.06792	6.98071	6.86159	7.8834	7.46708	7.51884	7.79585	7.6433	7.50916
17800410	NM_138905	Ppap2b	phosphatidic acid phosphatase type 2B	5q34	Rn.12038	brain| connective tissue| dorsal root ganglion| eye| heart| kidney| liver| lung| muscle| ovary| pancreas| pituitary gland| placenta| prostate| small intestine| spleen| testis| juvenile| adult	chr5	+	126121416	126197099	GO:0001568 // GO:0001568 // GO:0001702 // GO:0001702 // GO:0001933 // GO:0001933 // GO:0006644 // GO:0006644 // GO:0007155 // GO:0016311 // GO:0016337 // GO:0030111 // GO:0030111 // GO:0034109 // GO:0034109 // GO:0044328 // GO:0044328 // GO:0044329 // GO:0044329 // GO:0044330 // GO:0044330 // GO:0050731 // GO:0050731 // GO:0050821 // GO:0050821 // GO:0051091 // GO:0051091 // GO:0060070	blood vessel development // blood vessel development // gastrulation with mouth forming second // gastrulation with mouth forming second // negative regulation of protein phosphorylation // negative regulation of protein phosphorylation // phospholipid metabolic process // phospholipid metabolic process // cell adhesion // dephosphorylation // cell-cell adhesion // regulation of Wnt receptor sign…	inferred from electronic annotation // not recorded // inferred from electronic annotation // not recorded // inferred from electronic annotation // not recorded // inferred from electronic annotation // not recorded // not recorded // not recorded // not recorded // inferred from electronic annotation // not recorded // inferred from electronic annotation // not recorded // inferred from electro…	GO:0005789 // GO:0016020 // GO:0016021	endoplasmic reticulum membrane // membrane // integral to membrane	inferred from direct assay // inferred from electronic annotation // inferred from electronic annotation	GO:0005178 // GO:0005178 // GO:0008195 // GO:0042577 // GO:0042577	integrin binding // integrin binding // phosphatidate phosphatase activity // lipid phosphatase activity // lipid phosphatase activity	inferred from electronic annotation // not recorded // inferred from electronic annotation // inferred from electronic annotation // not recorded	---	---	---	---	---	17800410	0.00145603	1.64582	2.99869	0.697464	0.232589	1.64582	0	11.0038	10.8094	10.783	10.7288	11.0015	10.9746	11.7282	11.3579	11.1258	11.5186	11.873	11.8824
17815374	ENSRNOT00000013043	Nampt	nicotinamide phosphoribosyltransferase	6q16	Rn.203508	adipose tissue| brain| connective tissue| eye| heart| liver| lung| muscle| nerve| ovary| pancreas| placenta| metamorphosing embryo| juvenile| adult	chr6	+	51129160	51166514	GO:0007049 // GO:0007565 // GO:0008286 // GO:0009435 // GO:0009435 // GO:0014070 // GO:0048661 // GO:0051770 // GO:0060612	cell cycle // female pregnancy // insulin receptor signaling pathway // NAD biosynthetic process // NAD biosynthetic process // response to organic cyclic compound // positive regulation of smooth muscle cell proliferation // positive regulation of nitric-oxide synthase biosynthetic process // adipose tissue development	inferred from expression pattern // inferred from expression pattern // not recorded // inferred from electronic annotation // not recorded // inferred from expression pattern // inferred from mutant phenotype // not recorded // not recorded	GO:0005634 // GO:0005737 // GO:0005737 // GO:0005737	nucleus // cytoplasm // cytoplasm // cytoplasm	inferred from direct assay // inferred from direct assay // inferred from electronic annotation // not recorded	GO:0004514 // GO:0004516 // GO:0005125 // GO:0008144 // GO:0042803 // GO:0047280 // GO:0047280	nicotinate-nucleotide diphosphorylase (carboxylating) activity // nicotinate phosphoribosyltransferase activity // cytokine activity // drug binding // protein homodimerization activity // nicotinamide phosphoribosyltransferase activity // nicotinamide phosphoribosyltransferase activity	inferred from electronic annotation // inferred from electronic annotation // inferred from direct assay // inferred from direct assay // inferred from direct assay // inferred from direct assay // not recorded	---	---	Pfam	IPR015977	Nicotinate phosphoribosyltransferase-like	17815374	0.00031	1.6502	3.27608	0.7118	0.217272	1.6502	0	8.76883	8.56206	8.80799	8.61964	8.97176	8.77695	9.58517	8.99279	9.43636	9.71664	9.57281	9.47427
17876752	NM_001037201	Ddx21	DEAD (Asp-Glu-Ala-Asp) box polypeptide 21	20q11	Rn.162310	brain| embryonic tissue| heart| kidney| lung| pancreas|tailbud embryo| metamorphosing embryo| juvenile| adult	chrX	-	38742958	38744958	GO:0009615 // GO:0043330	response to virus // response to exogenous dsRNA	not recorded // not recorded	GO:0005634 // GO:0005730 // GO:0005730	nucleus // nucleolus // nucleolus	not recorded // inferred from electronic annotation // not recorded	GO:0003723 // GO:0003725 // GO:0005524 // GO:0008026	RNA binding // double-stranded RNA binding // ATP binding // ATP-dependent helicase activity	inferred from electronic annotation // not recorded // inferred from electronic annotation // inferred from electronic annotation	---	---	---	---	---	17876752	0.000225	1.65027	3.41044	0.73459	0.215395	1.65027	0	9.25456	9.02695	9.12511	9.4061	9.57014	8.9056	10.0272	9.70638	9.86556	10.0111	10.1106	9.97519
17646559	NM_001100674	Map2k3	mitogen activated protein kinase kinase 3	10q22	Rn.100064	adrenal gland| brain| connective tissue| dorsal root ganglion| embryonic tissue| eye| heart| kidney| liver| muscle| ovary| pancreas| placenta| prostate| spleen| thymus| metamorphosing embryo| fetus| juvenile| adult	chr10	+	47075270	47096617	GO:0000165 // GO:0000187 // GO:0006954 // GO:0042035 // GO:0045860 // GO:0045893 // GO:0060048	MAPK cascade // activation of MAPK activity // inflammatory response // regulation of cytokine biosynthetic process // positive regulation of protein kinase activity // positive regulation of transcription, DNA-dependent // cardiac muscle contraction	not recorded // not recorded // not recorded // not recorded // not recorded // not recorded // not recorded	GO:0005575	cellular_component	no biological data available	GO:0003674 // GO:0004708 // GO:0019901	molecular_function // MAP kinase kinase activity // protein kinase binding	no biological data available // not recorded // not recorded	---	---	---	---	---	17646559	7.39e-05	1.65292	3.45926	0.721652	0.208615	1.65292	0	8.52237	8.16439	8.35292	8.55252	8.62253	8.34408	9.30059	8.73222	9.18514	9.21173	9.24864	9.2104
[truncated: 20,889 more rows]

## Sheet: Explanation
	QPCR, FEMALE
	Experimental groups	Animal IDs
	Control, non-operated MCAs (CTRL)	F39	F48	F49	F52	F55	F56
	Case, non-occluded MCAs (LMCA)	F40	F42	F43	F46	F54
	Case, occluded MCAs (RMCA)	F40	F42	F43	F46	F54
	QPCR, MALE
	Experimental groups	Animal IDs
	Control, non-operated MCAs (CTRL)	M19	M18	M23	M25	M26	M27
	Case, non-occluded MCAs (LMCA)	M4	M6	M13	M14	M16	M22
	Case, occluded MCAs (RMCA)	M4	M6	M13	M14	M16	M22
	MICROARRAY, MALE
	Experimental groups	Animal IDs
	Case, non-occluded MCAs (LMCA)	1_WKY12 L	3_WKY17 L	6_WKY31 L	10_WKY22 L	8_WKY21 L_new	12_WKY26 L
	Case, occluded MCAs (RMCA)	2_WKY12 R	4_WKY17 R	5_WKY31 R	9_WKY22 R	7_WKY21 R	11_WKY26 R
	Abbreviations:
	dCT: delta-CT
	FC: Fold change
	F: Female
	M: Male
[truncated: 6 more rows]
